# Supplementary material for: The role of PANDER and its interplay with IL-6 in the regulation of GLP-1 secretion
Source: Endocr Connect. 2024 Oct 4;13(11):e230548. doi: 10.1530/EC-23-0548 (PMC11466252; doi:10.1530/EC-23-0548)
Supplement: Supplementary Data [file supplementary_data.xls]

## Sheet: Sheet1
AccID	FAM3B_Adv	NC_Adv	Log2FC	FDR	FAM3B-Adv-21	FAM3B-Adv-23	NC-Adv-22	NC-Adv-21	NC-Adv-23	KeggID	Description
Eif1	5544.2	4826.11	0.20012	0.995005	4971	6132	5086	4962	4442	mmu:20918	Eukaryotic translation initiation factor 1
Cdan1	399.748	392.41	0.026728	0.997747	421	375	467	369	351	mmu:68968	Codanin-1
Rab8a	1535.09	1597.8	-0.0577659	0.998112	1517	1547	1946	1538	1357	mmu:17274	Ras-related protein Rab-8A
Rab8b	1910.84	2243.08	-0.23127	4.73206e-05	1902	1911	2494	2070	2191	mmu:235442	Ras-related protein Rab-8B
Akap9	1079.16	1112.27	-0.0435958	1	1011	1147	1251	1026	1075	mmu:100986	A-kinase anchor protein 9
Cck	141.395	142.271	-0.00891327	1	129	154	156	121	151	mmu:12424	Cholecystokinin
Ccs	195.663	192.801	0.0212605	0.996399	187	204	200	154	224	mmu:12460	Copper chaperone for superoxide dismutase, isoform CRA_d
Cdc42se1	1072.5	1206.43	-0.169767	1	1028	1115	1370	1112	1156	mmu:57912	CDC42 small effector protein 1
Hoxc13	9.95332	5.89682	0.755239	1	8	12	8	5	5	mmu:15422	Homeobox protein Hox-C13
Eif6	1468.63	1590.54	-0.115052	0.997719	1401	1534	1787	1326	1679	mmu:16418	Eukaryotic translation initiation factor 6
Eif5	2298.38	2103.58	0.127769	0.991781	2182	2412	2153	2028	2123	mmu:217869	Eukaryotic translation initiation factor 5
Il2rg	15.0003	15.3343	-0.0317783	0.991557	14	16	28	9	11	mmu:16186	Cytokine receptor common subunit gamma
Hoxc10	9.19698	10.7256	-0.221832	0.985891	14	4	16	11	6	mmu:209448	Homeobox protein Hox-C10
Hoxc12	4.04459	3.53677	0.193559	1	5	3	6	3	2	mmu:15421	Homeobox protein Hox-C12
Cda	99.4797	109.66	-0.140562	1	106	92	132	108	92	mmu:72269	Cytidine deaminase
Hist2h2aa1	80.3646	108.332	-0.430833	0.927627	85	75	124	121	82	mmu:15267	Histone H2A type 2-A
Pid1	352.428	398.355	-0.176728	0.994178	313	393	441	325	433	mmu:98496	PTB-containing, cubilin and LRP1-interacting protein
Uxs1	630.098	610.725	0.0450548	0.99788	618	640	643	554	636	mmu:67883	UDP-glucuronic acid decarboxylase 1
Hist2h2aa2	70.341	92.3155	-0.392207	0.971703	75	65	90	104	82	mmu:319192	histone cluster 2, H2aa2
Rps27a	299.047	265.141	0.173609	1	294	303	298	243	258	mmu:78294	Ubiquitin-40S ribosomal protein S27a
Cdc23	568.904	526.351	0.112159	0.997084	473	669	602	493	493	mmu:52563	Cell division cycle protein 23 homolog
Cdc20	1186.05	1173.85	0.0149197	0.999285	1039	1338	1615	863	1108	mmu:107995	Cell division cycle protein 20 homolog
Cdc26	210.452	207.597	0.0197065	1	195	226	247	202	179	mmu:66440	Putative uncharacterized protein
Cdc27	3252.28	3218.91	0.0148791	0.999605	3069	3433	3722	2973	3023	mmu:217232	Cell division cycle protein 27 homolog
Tsc22d2	1778.34	1876.01	-0.0771377	0.999211	1572	1991	1951	1637	2038	mmu:72033	TSC22D2 isoform 4
Tut1	469.977	426.233	0.140945	0.994815	424	517	500	390	398	mmu:70044	Speckle targeted PIP5K1A-regulated poly(A) polymerase
Tsc22d3	324.861	318.19	0.0299311	0.997385	368	277	388	289	287	mmu:14605	TSC22 domain family protein 3
Rab6a	2069.63	2277.01	-0.137763	0.967945	1893	2249	2502	2219	2132	mmu:19346	Ras-related protein Rab-6A
Rab6b	246.07	332.913	-0.436072	0.302528	259	231	421	281	309	mmu:270192	Ras-related protein Rab-6B
Tsc22d1	2963.38	3096.3	-0.0633014	0.997925	2940	2974	3318	2950	3036	mmu:21807	TSC22 domain family protein 1
Tsc22d4	586.769	522.113	0.16843	0.984503	541	633	639	446	497	mmu:78829	TSC22 domain family protein 4
Pcsk4	26.7474	32.7103	-0.290346	0.991063	18	36	33	39	26	mmu:18551	Proprotein convertase subtilisin/kexin type 4
Ofd1	443.124	419.366	0.0794998	0.996415	403	484	419	402	434	mmu:237222	Oral-facial-digital syndrome 1 gene homolog (Human)
Rab5b	2038.26	1914.51	0.0903639	1	1991	2079	2190	1777	1809	mmu:19344	RAB5B, member RAS oncogene family, isoform CRA_b
Rom1	26.5801	37.9034	-0.51198	1	27	26	47	39	29	mmu:19881	Rod outer segment membrane protein 1
Pcsk7	343.669	373.819	-0.121321	1	339	347	452	355	325	mmu:18554	Putative uncharacterized protein
Rab5c	1873.99	1822.39	0.0402816	0.998574	1858	1882	2157	1640	1713	mmu:19345	Ras-related protein Rab-5C
Rps27l	1332.7	1476.21	-0.147549	0.997745	1345	1313	1657	1598	1195	mmu:67941	40S ribosomal protein S27-like
Flii	2651.68	2934.66	-0.146288	1	2506	2795	3381	2744	2733	mmu:14248	Putative uncharacterized protein
Cfb	1.03751	3.95219	-1.92953	1	2	0	5	3	4	mmu:14962	Complement factor B
Srp9	64.3184	55.8562	0.203515	1	55	74	55	51	61	mmu:27058	Signal recognition particle 9 kDa protein
Cfh	4.45791	6.66603	-0.580461	0.987979	3	6	13	3	5	mmu:12628	Complement factor H
Cdc16	1168.84	1104.78	0.0813166	1	1086	1252	1262	1053	1018	mmu:69957	CDC16 cell division cycle 16 homolog (S. cerevisiae), isoform CRA_e
Zfat	204.552	193.502	0.0801154	1	206	202	210	198	174	mmu:380993	Zinc finger protein ZFAT
Sh3tc2	1139.11	1113.08	0.0333527	0.999456	928	1360	964	950	1391	mmu:225608	Putative uncharacterized protein
Rab5a	1304.43	1409.8	-0.112076	0.992717	1201	1409	1553	1283	1407	mmu:271457	Putative uncharacterized protein
Sh3tc1	119	107.459	0.147177	1	111	127	122	94	108	mmu:231147	Sh3tc1 protein
Cfp	93.176	84.2749	0.144855	1	78	109	95	76	83	mmu:18636	Complement factor properdin
Pif1	339.44	407.654	-0.264188	0.97024	315	364	528	331	381	mmu:208084	ATP-dependent DNA helicase PIF1
Timd2	6.39234	3.42017	0.902275	0.976249	3	10	2	4	4	mmu:171284	T-cell immunoglobulin and mucin domain-containing protein 2
Rab4a	174.068	181.428	-0.059751	1	178	169	199	180	167	mmu:19341	RAB4A, member RAS oncogene family
Rab4b	455.301	421.031	0.112895	1	433	477	479	419	372	mmu:19342	Putative uncharacterized protein
St13	4861.51	4779.37	0.0245828	0.999505	4948	4745	5671	4596	4188	mmu:70356	Hsc70-interacting protein
Mndal	427.374	453.494	-0.0855853	0.997323	464	386	539	473	360	mmu:100040462	Myeloid cell nuclear differentiation antigen-like protein
Ppp3r1	2517.7	2376.36	0.0833487	0.991024	2409	2622	2824	2159	2204	mmu:19058	Calcineurin subunit B type 1
Rpl34-ps1	1295.21	1562.93	-0.271067	0.998658	1324	1258	1315	1717	1605	mmu:619547	ribosomal protein L34, pseudogene 1
Dffb	58.9636	64.2964	-0.124915	0.999568	54	64	86	47	63	mmu:13368	DNA fragmentation factor subunit beta
Pigs	1032.93	965.326	0.0976493	0.997328	934	1134	1197	882	849	mmu:276846	Putative uncharacterized protein
Dffa	120.978	139.667	-0.207248	1	126	115	169	138	116	mmu:13347	DNA fragmentation factor subunit alpha
Pigt	782.678	701.015	0.158973	1	735	830	809	631	676	mmu:78928	GPI transamidase component PIG-T
Pigu	890.791	884.457	0.0102955	0.999764	894	883	974	825	863	mmu:228812	Phosphatidylinositol glycan anchor biosynthesis, class U
Pign	1227.65	1328.74	-0.114168	0.987976	1218	1232	1536	1166	1309	mmu:27392	GPI ethanolamine phosphate transferase 1
Harbi1	38.9163	45.4869	-0.225076	1	34	44	45	37	54	mmu:241547	Putative nuclease HARBI1
Pigo	330.111	351.037	-0.0886706	1	311	349	383	337	336	mmu:56703	Pigo protein
Pigp	128.962	107.214	0.266453	1	133	124	108	103	110	mmu:56176	Phosphatidylinositol N-acetylglucosaminyltransferase subunit P
Srpr	2043.29	1696.66	0.268199	0.99528	1749	2349	1889	1444	1776	mmu:67398	Signal recognition particle receptor subunit alpha
Pigq	1413.96	1340.58	0.0768752	0.99655	1304	1525	1562	1199	1288	mmu:14755	Phosphatidylinositol N-acetylglucosaminyltransferase subunit Q
Nedd8	768.012	659.451	0.219864	0.972623	703	834	790	667	539	mmu:18002	NEDD8
Pigv	103.313	129.355	-0.324312	1	105	101	146	130	114	mmu:230801	GPI mannosyltransferase 2
Pigw	247.223	231.984	0.0917908	0.998283	223	272	253	244	201	mmu:70325	Phosphatidylinositol-glycan biosynthesis class W protein
Pigx	199.724	194.447	0.038631	0.996543	220	177	212	198	175	mmu:72084	Phosphatidylinositol-glycan biosynthesis class X protein
Nedd9	415.637	429.685	-0.0479565	1	419	410	490	387	419	mmu:18003	Enhancer of filamentation 1
Nedd4	16416.6	17011.9	-0.0513831	0.999859	16157	16615	21440	15739	14481	mmu:17999	Nedd4 protein
Pigb	182.527	192.969	-0.0802634	1	171	194	226	169	188	mmu:55981	GPI mannosyltransferase 3
Pigc	188.233	166.619	0.175963	1	182	194	180	170	151	mmu:67292	Phosphatidylinositol N-acetylglucosaminyltransferase subunit C
Aldoa	21422.7	22292.1	-0.0573917	0.999937	18544	24406	23695	20148	23101	mmu:11674	Fructose-bisphosphate aldolase A
Aldoc	9.36427	25.3329	-1.43577	0.879151	5	14	27	11	38	mmu:11676	Fructose-bisphosphate aldolase C
Nedd1	615.458	657.539	-0.0954152	0.997594	628	599	791	696	504	mmu:17997	Protein NEDD1
Piga	541.646	489.522	0.145977	0.997262	468	618	498	407	561	mmu:18700	N-acetylglucosaminyl-phosphatidylinositol biosynthetic protein
Chm	561.78	566.202	-0.0113094	1	518	606	639	561	507	mmu:12662	Rab proteins geranylgeranyltransferase component A 1
Pigk	814.048	792.737	0.0382717	0.998394	857	764	840	693	847	mmu:329777	GPI-anchor transamidase
Pigl	237.621	191.674	0.310007	0.984051	225	250	272	147	168	mmu:327942	Pigl protein
Pigm	1195.27	1140.95	0.0671014	0.998163	1150	1238	1264	1028	1143	mmu:67556	GPI mannosyltransferase 1
Pigf	182.816	207.898	-0.185478	0.992608	193	171	213	192	218	mmu:18701	Phosphatidylinositol-glycan biosynthesis class F protein
Pigg	362.115	404.855	-0.160957	0.994119	396	324	465	409	348	mmu:433931	Protein Pigg
Pigh	421.836	363.117	0.216251	0.969964	389	455	408	302	384	mmu:110417	Phosphatidylinositol N-acetylglucosaminyltransferase subunit H
Gfpt2	7.46499	1.06538	2.80877	1	6	9	0	0	3	mmu:14584	Putative uncharacterized protein
Gfpt1	5111.28	5355.21	-0.0672571	0.99976	4418	5830	5679	4616	5783	mmu:14583	Glutamine--fructose-6-phosphate aminotransferase [isomerizing] 1
Cic	9.09154	6.6621	0.448547	1	11	7	7	7	6	mmu:71722	Protein capicua homolog
Osgep	213.345	254.477	-0.254345	0.976189	181	247	275	234	256	mmu:66246	Probable tRNA N6-adenosine threonylcarbamoyltransferase
Utp11l	345.903	345.59	0.00130718	1	320	372	374	319	346	mmu:67205	Probable U3 small nucleolar RNA-associated protein 11
BC030867	434.718	378.1	0.201313	0.991376	384	487	454	302	388	mmu:217216	Uncharacterized protein C17orf53 homolog
Flna	24854.4	28042	-0.174087	0	23885	25773	31844	25998	26720	mmu:192176	Filamin-A
Flnb	7834.51	6622.63	0.242439	0.00414262	7281	8390	7819	6206	5997	mmu:286940	Putative uncharacterized protein
Flnc	3466.62	3692.47	-0.0910578	0.99932	3292	3637	3823	3291	3957	mmu:68794	Filamin-C
Ncdn	681.669	691.958	-0.0216144	0.998115	613	752	797	569	722	mmu:26562	Neurochondrin
Cit	286.992	337.339	-0.233191	0.9809	295	277	441	300	286	mmu:12704	Citron Rho-interacting kinase
Tmem63b	1136.53	1146.52	-0.0126276	0.999336	1061	1212	1240	1081	1126	mmu:224807	CSC1-like protein 2
Npdc1	802.989	775.966	0.0493874	0.997933	735	872	959	696	698	mmu:18146	Neural proliferation differentiation and control protein 1
Tmem63a	844.691	907.883	-0.104083	0.996628	862	822	1052	932	758	mmu:208795	CSC1-like protein 1
Srrt	647.155	577.244	0.16493	0.998316	663	627	662	696	385	mmu:83701	Serrate RNA effector molecule homolog
Endod1	1048.08	966.527	0.116868	0.997864	1090	998	1205	917	811	mmu:71946	Putative uncharacterized protein
Mrps9	312.412	370.182	-0.244787	0.965314	289	336	396	321	395	mmu:69527	Putative uncharacterized protein
Srrd	108.528	92.9617	0.223355	1	102	115	98	80	101	mmu:70118	SRR1-like protein
Gopc	321.872	348.189	-0.113386	0.997323	338	303	389	337	323	mmu:94221	Golgi-associated PDZ and coiled-coil motif-containing protein
Akap2	3792.54	3818.25	-0.0097466	0.999376	3539	4046	4702	3505	3369	mmu:11641	A-kinase anchor protein 2
Hddc3	3.49069	11.145	-1.67482	1	3	4	9	12	12	mmu:68695	Guanosine-3',5'-bis(diphosphate) 3'-pyrophosphohydrolase MESH1
Akap1	1018.5	1014.57	0.00557154	0.998585	895	1146	1110	895	1047	mmu:11640	A-kinase anchor protein 1, mitochondrial
Akap3	73.9554	53.0951	0.478076	0.97515	54	95	60	41	59	mmu:11642	A-kinase anchor protein 3
Akap6	339.651	333.754	0.025269	0.999729	321	358	407	282	322	mmu:238161	Protein Akap6
Akap5	25.5778	27.9078	-0.125776	1	26	25	37	18	30	mmu:238276	A-kinase anchor protein 5
2410015M20Rik	272.863	333.163	-0.288052	0.901681	237	310	350	328	322	mmu:224904	Protein QIL1
Akap8	1333.39	1244.52	0.0995087	0.99218	1337	1323	1420	1148	1186	mmu:56399	A kinase (PRKA) anchor protein 8
Gm3934	870.411	834.151	0.061387	0.997411	837	902	835	859	803	mmu:100042625	predicted gene 3934
Akap7	74.8608	103.326	-0.464916	1	66	84	120	91	101	mmu:432442	A-kinase anchor protein 7 isoform alpha
Mrps5	248.145	213.689	0.215672	0.987681	263	231	258	199	190	mmu:77721	28S ribosomal protein S5, mitochondrial
Mrps7	540.326	517.752	0.0615692	0.998852	513	567	566	537	455	mmu:50529	28S ribosomal protein S7, mitochondrial
Ckb	23.2567	13.2076	0.81628	0.939356	15	32	10	15	14	mmu:12709	Creatine kinase B-type
Mrps6	610.518	704.17	-0.205889	0.936492	570	651	725	682	704	mmu:121022	28S ribosomal protein S6, mitochondrial
Hddc2	266.919	338.034	-0.340766	0.821142	233	302	345	346	322	mmu:69692	HD domain-containing protein 2
Mrps2	531.542	497.105	0.0966346	0.996673	497	566	555	403	539	mmu:118451	Putative uncharacterized protein
St7l	263.946	305.512	-0.210988	0.981372	286	239	357	284	282	mmu:229681	Putative uncharacterized protein
4932411N23Rik	1.03751	2.99949	-1.5316	0.961715	2	0	3	6	0	mmu:237029	RIKEN cDNA 4932411N23
Elmo3	40.9562	37.517	0.126537	1	37	45	36	33	43	mmu:234683	Elmo3 protein
Pin1	456.603	412.41	0.14686	0.99321	415	499	490	339	418	mmu:23988	Putative uncharacterized protein
Elmo1	103.921	104.15	-0.00318189	0.995863	81	128	77	88	142	mmu:140580	MKIAA0281 protein
Elmo2	2339.14	2339.64	-0.000307913	0.999231	2406	2256	2803	2291	1987	mmu:140579	Engulfment and cell motility protein 2
Pin4	27.8904	16.9645	0.71725	0.939998	23	33	12	26	12	mmu:69713	Peptidyl-prolyl cis-trans isomerase NIMA-interacting 4
Fopnl	466.203	494.682	-0.0855426	0.996448	468	462	641	433	431	mmu:66086	LisH domain-containing protein FOPNL
Got1	2879.24	2823.16	0.0283754	0.999585	2486	3287	3043	2386	3055	mmu:14718	Aspartate aminotransferase, cytoplasmic
Got2	4863.79	4900.74	-0.0109188	0.99933	4490	5241	5414	4579	4760	mmu:14719	Aspartate aminotransferase, mitochondrial
Rorb	5.5657	8.96053	-0.687019	0.989937	7	4	16	7	5	mmu:225998	Nuclear receptor ROR-beta
Fam133b	451.273	451.11	0.000521889	1	456	444	522	419	421	mmu:68152	Protein FAM133B
Rorc	5.0118	10.5685	-1.07637	0.959127	5	5	7	7	17	mmu:19885	Nuclear receptor ROR-gamma
Ythdf3	3351.69	3271.42	0.0349684	0.99873	3228	3468	3790	2916	3171	mmu:229096	Ythdf3 protein
Pim1	349.28	330.915	0.077925	0.996925	306	394	377	294	327	mmu:18712	Serine/threonine-protein kinase pim-1
Yipf6	676.102	715.49	-0.0816918	1	661	689	779	676	697	mmu:77929	Protein YIPF6
Pim2	52.0525	61.3415	-0.236897	1	50	54	70	52	63	mmu:18715	Serine/threonine-protein kinase pim-2
Pim3	509.315	617.044	-0.276816	0.988149	470	549	609	551	685	mmu:223775	Serine/threonine-protein kinase pim-3
Clu	222.173	212.804	0.0621527	0.996526	212	232	303	179	170	mmu:12759	Clusterin
Ythdf2	1341.62	1291.97	0.0543977	0.997729	1241	1443	1427	1172	1290	mmu:213541	YTH domain-containing family protein 2
Ythdf1	1299.23	1255.76	0.0490975	0.999608	1232	1365	1493	1142	1163	mmu:228994	YTH domain-containing family protein 1
Ncf4	84.4359	141.96	-0.749557	0.977271	77	92	239	92	110	mmu:17972	Neutrophil cytosol factor 4
Yipf1	89.6234	76.5999	0.226534	1	87	92	75	77	77	mmu:230584	Protein YIPF1
Ncf1	1.96958	2.94184	-0.578832	0.997271	1	3	4	5	0	mmu:17969	Neutrophil cytosol factor 1
Yipf4	994.949	986.399	0.0124516	0.998361	968	1019	1072	866	1028	mmu:67864	Protein YIPF4
Yipf5	1443.78	1438.78	0.00500407	0.998647	1327	1562	1578	1303	1448	mmu:67180	Protein YIPF5
Yipf2	262.197	257.022	0.0287573	0.997053	250	274	244	247	276	mmu:74766	Protein YIPF2
Zfp703	731.548	695.591	0.0727124	1	725	735	834	635	636	mmu:353310	Zinc finger protein 703
Yipf3	613.411	703.389	-0.197468	0.9886	556	672	789	592	738	mmu:28064	Protein YIPF3
Fam134a	1984.96	1967.54	0.0127181	0.999354	1878	2090	2193	1799	1934	mmu:227298	Protein FAM134A
Zfp706	1836.8	1880.55	-0.033957	1	1818	1848	2093	1790	1781	mmu:68036	Zinc finger protein 706
Fam134b	259.268	303.447	-0.226997	0.988056	263	254	331	315	267	mmu:66270	Protein FAM134B
Zfp707	132.479	102.053	0.376442	1	123	142	99	111	95	mmu:69020	Protein Zfp707
Fam134c	386.727	357.138	0.114834	1	367	406	435	336	311	mmu:67998	Protein FAM134C
Zfp708	25.2348	43.1071	-0.772515	1	30	20	49	40	41	mmu:432769	Protein Zfp708
Zfp709	67.1933	68.3612	-0.0248596	0.994987	68	66	64	86	54	mmu:236193	Protein Zfp709
Fn3k	2.00472	3.77793	-0.914192	1	2	2	2	3	6	mmu:63828	Fn3k protein
LOC102638198	15.862	15.6922	0.0155357	1	11	21	16	13	18	mmu:102638198	spidroin-2-like
Zfp710	61.2762	51.7768	0.243019	0.994803	51	72	46	53	55	mmu:209225	Zinc finger protein 710
Zfp712	27.6176	25.7207	0.102661	1	29	26	32	19	27	mmu:78251	Protein Zfp712
Zfp715	680.041	604.928	0.168857	0.959378	663	695	613	610	589	mmu:69930	Protein Zfp715
Akap8l	289.91	287.843	0.010324	0.997127	323	253	285	281	295	mmu:54194	Putative uncharacterized protein
D17Wsu92e	1611.92	1586.9	0.022567	1	1529	1693	1798	1513	1474	mmu:224647	Uncharacterized protein C6orf106 homolog
Zfp719	616.699	628.164	-0.0265746	1	567	667	699	606	587	mmu:210105	Mszf6
Fam131a	6.63836	7.84017	-0.240059	0.990313	10	3	5	10	8	mmu:78408	Protein FAM131A
Fam131b	40.8241	24.8978	0.713402	0.89035	47	34	22	21	31	mmu:76156	Fam131b protein
Secisbp2	281.171	324.047	-0.204753	0.989983	267	295	320	296	353	mmu:75420	Putative uncharacterized protein
Cnp	14.93	12.0832	0.305206	1	12	18	17	12	8	mmu:12799	2',3'-cyclic-nucleotide 3'-phosphodiesterase
Dmrta2	2.48833	6.7932	-1.44891	0.948292	2	3	5	3	12	mmu:242620	Doublesex- and mab-3-related transcription factor A2
Utp14a	580.29	537.229	0.111235	0.997092	508	655	546	476	587	mmu:72554	Putative uncharacterized protein
Utp14b	435.14	372.354	0.224803	0.939733	396	475	416	387	319	mmu:195434	UTP14, U3 small nucleolar ribonucleoprotein, homolog B (Yeast)
Fam132a	44.0687	57.7616	-0.390355	0.985193	43	45	47	50	74	mmu:67389	Adipolin
Fam132b	5.53056	1.29467	2.09484	1	6	5	2	2	0	mmu:227358	Erythroferrone
Papolg	434.198	420.597	0.0459145	0.999024	438	428	468	431	368	mmu:216578	Poly(A) polymerase gamma
Ccl8	71.6512	92.6691	-0.371097	0.975388	71	72	132	87	65	mmu:20307	C-C motif chemokine 8
Ccl9	25.6832	25.2305	0.0256573	0.993638	29	22	40	22	16	mmu:20308	C-C motif chemokine 9
Ccl6	4.00944	2.76886	0.534108	0.997395	4	4	7	2	0	mmu:20305	C-C motif chemokine 6
Ccl7	12.4416	51.4454	-2.04786	1.0298e-05	10	15	46	44	63	mmu:20306	C-C motif chemokine 7
Ccl2	7.8783	62.7592	-2.99387	0.00165758	4	12	106	38	51	mmu:20296	C-C motif chemokine 2
Ccl3	6.60321	12.6244	-0.934979	0.96361	9	4	26	5	9	mmu:20302	C-C motif chemokine 3
Papola	3297	4396.29	-0.415131	0.000820833	3337	3238	4724	4529	3962	mmu:18789	Poly(A) polymerase alpha
Cpd	4114.07	4985.84	-0.277269	0.889628	4280	3916	5765	4955	4335	mmu:12874	Carboxypeptidase D
Zfp738	247.697	244.929	0.0162139	0.997039	264	229	290	280	171	mmu:408068	Protein Zfp738
Cpe	3098.51	2872.54	0.109247	0.435218	2932	3262	3285	2638	2743	mmu:12876	Carboxypeptidase E
Lrwd1	368.561	365.214	0.0131597	1	373	362	413	335	353	mmu:71735	Protein Lrwd1
Prpsap2	467.567	437.433	0.096112	0.996018	438	497	468	376	470	mmu:212627	Prpsap2 protein
Prpsap1	915.763	838.93	0.126424	0.99217	889	940	1038	735	771	mmu:67763	MCG6846, isoform CRA_c
Tbc1d10b	1505.01	1351.36	0.155366	0.548904	1473	1532	1585	1302	1197	mmu:68449	TBC1 domain family member 10B
Cpm	187.96	206.912	-0.138587	0.995089	188	187	252	213	162	mmu:70574	Carboxypeptidase M
Hsph1	4010.66	3719.36	0.108787	0.995158	4076	3921	4250	3533	3438	mmu:15505	Heat shock protein 105 kDa
Tbc1d10a	250.89	294.573	-0.231573	0.977279	231	271	352	237	302	mmu:103724	TBC1 domain family member 10A
Cr2	2.52348	3.12136	-0.306763	0.991462	3	2	7	3	0	mmu:12902	Complement receptor type 2
Cpq	488.775	487.142	0.00482902	0.998149	436	543	576	469	428	mmu:54381	Aminopeptidase
Tbc1d10c	4.97666	3.95745	0.330606	1	4	6	5	1	6	mmu:108995	Carabin
Nck1	332.108	371.997	-0.163641	0.991894	299	366	407	324	388	mmu:17973	Cytoplasmic protein NCK1
Aldh2	4449.66	4707.34	-0.0812176	0.99896	4224	4670	5159	4157	4846	mmu:11669	Aldehyde dehydrogenase, mitochondrial
Zfp740	970.198	858.245	0.17689	0.98494	938	1000	836	857	872	mmu:68744	Zinc finger protein 740
Nck2	319.191	275.361	0.213095	1	303	335	335	235	264	mmu:17974	Cytoplasmic protein NCK2
Zfp746	1183.02	1258.12	-0.0888005	0.996284	1104	1262	1402	1114	1273	mmu:69228	Zinc finger protein 746
Ciapin1	1049.86	1298.65	-0.306817	0.998466	948	1154	1108	1219	1527	mmu:109006	Anamorsin
Zfp747	214.057	193.345	0.146814	1	215	212	213	189	180	mmu:269997	MCG141845
Zfp748	256.394	247.923	0.0484654	0.997979	250	262	319	232	203	mmu:212276	Mszf54
LOC102638183	6.08446	7.73275	-0.345852	1	8	4	7	5	11	mmu:102638183	small nuclear ribonucleoprotein F-like
Cyp2ab1	155.851	123.153	0.33972	0.996773	100	215	73	111	176	mmu:224044	Cyp2ab1 protein
Tmbim1	2388.5	2212.05	0.110722	0.989028	2352	2416	2453	1979	2228	mmu:69660	Protein lifeguard 3
Ncln	1902.96	1889.27	0.0104159	0.998829	1884	1914	2069	1725	1890	mmu:103425	Nicalin
Fam136a	595.516	506.805	0.232711	0.752921	611	576	585	483	462	mmu:66488	Protein FAM136A
Tmbim4	768.407	773.65	-0.00980966	1	728	808	843	725	759	mmu:68212	Protein lifeguard 4
Chmp5	661.233	671.805	-0.0228834	0.999155	637	684	698	644	673	mmu:76959	Charged multivesicular body protein 5
Tmbim6	4256.14	4113.68	0.0491159	0.999086	3919	4597	4702	3655	4052	mmu:110213	Bax inhibitor 1
Chmp6	328.448	391.632	-0.253833	0.98718	360	293	396	402	375	mmu:208092	Chromatin modifying protein 6
Zfp7	394.851	368.992	0.0977188	0.998656	378	411	428	310	376	mmu:223669	Mszf73-2
Chmp7	415.32	443.202	-0.0937391	1	410	419	482	427	424	mmu:105513	Charged multivesicular body protein 7
2700029M09Rik	990.139	906.784	0.126871	0.99411	1010	964	970	934	821	mmu:72612	Protein 2700029M09Rik
Zfp9	362.893	333.83	0.120427	0.998287	253	479	395	258	356	mmu:22750	Mszf79-2
Chmp3	2175.88	2262.63	-0.0564038	0.998113	2109	2237	2511	2076	2226	mmu:66700	Charged multivesicular body protein 3
Csnk2a1	1877.96	2101.47	-0.162232	0.0403596	1792	1961	2278	1992	2049	mmu:12995	Casein kinase II subunit alpha
Csnk2a2	1831.66	1678.42	0.126046	0.996027	1713	1950	1777	1494	1768	mmu:13000	Casein kinase II subunit alpha'
Zfp1	113.469	124.527	-0.134156	0.994934	105	122	115	111	145	mmu:22640	Zinc finger protein 1
Zfp3	56.5455	39.8063	0.506418	1	54	59	39	39	41	mmu:193043	Zinc finger protein 3
Zfp758	219.798	215.519	0.0283677	1	227	211	263	199	191	mmu:224598	Protein Zfp758
Ctps2	98.372	95.0724	0.0492207	0.99549	102	94	127	98	65	mmu:55936	CTP synthase 2
Zfp759	101.414	95.387	0.0883945	1	106	96	110	98	80	mmu:268670	Protein Zfp759
Fam135a	799.946	818.483	-0.0330494	0.999586	786	811	977	726	773	mmu:68187	Protein FAM135A
Crk	3549.18	3557.19	-0.00325365	0.999401	3646	3428	4101	3524	3114	mmu:12928	Adapter molecule crk
Hspg2	3426.58	3189.87	0.10327	0.728979	3350	3492	3717	2920	2998	mmu:15530	Basement membrane-specific heparan sulfate proteoglycan core protein
Stard3nl	360.306	368.852	-0.0338211	0.997417	317	405	388	335	384	mmu:76205	Putative uncharacterized protein
Ccm2	446.886	401.731	0.153675	0.994593	455	436	483	374	359	mmu:216527	Malcavernin
Zfp760	213.054	186.632	0.191025	1	214	211	189	186	184	mmu:240034	Protein Zfp760
LOC102640476	76.9625	82.7983	-0.105446	0.994373	57	98	91	54	104	mmu:102640476	uncharacterized LOC102640476
Zfp763	81.4105	67.7609	0.264763	0.993572	101	60	86	80	40	mmu:73451	Putative uncharacterized protein
LOC102640477	75.4934	85.4725	-0.179109	0.994934	84	66	98	92	68	mmu:102640477	zinc finger protein 709-like
9030624J02Rik	1833.57	1916.59	-0.0638827	1	1795	1866	2088	1838	1839	mmu:71517	Protein 9030624J02Rik
Zfp764	225.945	229.62	-0.023278	1	223	228	257	241	194	mmu:233893	Protein Zfp764
Zfml	3.56098	6.65158	-0.901422	0.974628	5	2	7	11	2	mmu:18139	Zinc finger protein 638
Zfp768	392.107	314.6	0.31773	0.939335	410	371	390	258	306	mmu:233890	Putative uncharacterized protein
Csk	861.169	801.747	0.103148	1	863	855	918	745	756	mmu:12988	Tyrosine-protein kinase CSK
S1pr1	8.12432	16.7875	-1.04707	0.964164	11	5	33	17	3	mmu:13609	Sphingosine 1-phosphate receptor 1
S1pr2	266.109	336.319	-0.337813	0.864826	265	266	421	336	264	mmu:14739	Sphingosine 1-phosphate receptor 2
Cpeb1	233.279	199.443	0.226079	0.994352	184	285	201	171	225	mmu:12877	Cytoplasmic polyadenylation element-binding protein 1
Ccny	2438.96	2541.15	-0.0592166	0.998854	2219	2663	2764	2315	2563	mmu:67974	Cyclin-Y
Cpeb4	1142.03	1001.15	0.189934	0.983768	1011	1277	1102	915	996	mmu:67579	Putative uncharacterized protein
Cpeb3	67.0176	72.2465	-0.108388	0.994845	63	71	76	89	52	mmu:208922	Cpeb3 protein
Zfp651	210.645	271.482	-0.366043	0.919814	228	191	339	268	217	mmu:270210	Protein Zfp651
Cpeb2	890.112	821.589	0.11557	0.998129	971	799	964	788	731	mmu:231207	Cytoplasmic polyadenylation element-binding protein 2
Zfp652	110.524	125.054	-0.178186	0.993175	90	132	154	97	128	mmu:268469	Zinc finger protein 652
Ccno	39.989	17.1651	1.22013	1	37	43	15	16	20	mmu:218630	Cyclin O
LOC102640586	14.0682	13.9152	0.0157732	1	15	13	10	16	15	mmu:102640586	collagen alpha-1(II) chain-like
Zfp653	119.413	108.934	0.132504	1	109	130	121	96	111	mmu:319601	Putative uncharacterized protein
Zfp654	947.769	938.54	0.0141179	0.998271	864	1033	969	900	945	mmu:72020	Zinc finger protein 654
Zfp655	2401.1	2328.17	0.0445007	0.998264	2215	2589	2605	2145	2264	mmu:72611	MKIAA4222 protein
Zfr2	22.5004	19.5264	0.204525	1	21	24	23	15	21	mmu:103406	Protein Zfr2
Zfp658	10.3666	14.2743	-0.46147	1	6	15	16	12	15	mmu:210104	Putative uncharacterized protein
Cth	334.024	287.883	0.214469	0.996209	326	341	251	235	369	mmu:107869	Cystathionine gamma-lyase
LOC102638251	1.55626	6.42621	-2.04589	1	3	0	11	5	4	mmu:102638251	cuticle collagen 2-like
Pdik1l	360.164	383.982	-0.0923836	0.997299	368	350	441	389	329	mmu:230809	Serine/threonine-protein kinase PDIK1L
Adnp2	1229.6	1143.56	0.104654	0.993604	1246	1206	1281	1132	1033	mmu:240442	ADNP homeobox protein 2
Akap13	2173.38	2147.5	0.0172793	0.999195	2258	2072	2473	2163	1847	mmu:75547	Protein Akap13
Zfp661	45.6601	38.9728	0.228468	1	47	44	41	40	36	mmu:72180	Zinc finger protein 2
Akap12	34.8366	26.3575	0.402391	1	28	42	33	24	23	mmu:83397	A kinase (PRKA) anchor protein (Gravin) 12, isoform CRA_b
Akap11	2066.01	2007.73	0.0412859	0.99833	1900	2234	2283	1874	1898	mmu:219181	Protein Akap11
Akap10	663.677	659.597	0.00889693	0.998035	679	644	697	583	700	mmu:56697	A-kinase anchor protein 10, mitochondrial
Ptges2	307.735	322.445	-0.0673684	0.996927	266	351	359	281	331	mmu:96979	Prostaglandin E synthase 2
LOC102639597	87.9266	100.971	-0.199567	1	80	96	118	87	100	mmu:102639597	collagen alpha-1(III) chain-like
Zfp664	1197.56	1186.72	0.0131163	1	1160	1232	1295	1144	1131	mmu:269704	Zinc finger protein 664
LOC102639598	42.0907	32.0198	0.394539	0.984361	28	57	39	29	29	mmu:102639598	MCG113398, isoform CRA_a
Ccnj	117.382	92.7377	0.33998	0.973878	120	114	96	76	106	mmu:240665	Cyclin-J
Ptges3	4503.98	5098.8	-0.178958	0.994009	4710	4261	5547	4943	4846	mmu:56351	Prostaglandin E synthase 3
Ccnk	518.45	511.077	0.0206643	0.999264	496	540	633	459	458	mmu:12454	Cyclin-K
Zfp668	390.728	368.792	0.0833596	0.999501	357	425	448	333	336	mmu:244219	Zinc finger protein 668
Dhrs13	139.328	139.933	-0.00625017	1	139	139	159	131	132	mmu:70451	Dehydrogenase/reductase SDR family member 13
Ccnh	830.325	835.728	-0.00935774	1	811	847	912	790	812	mmu:66671	Cyclin-H
LOC102638268	6.39234	5.48141	0.221796	0.992623	3	10	9	5	3	mmu:102638268	Protein 1700014D04Rik
Ccni	3882.35	3691.19	0.0728417	0.998638	3521	4251	4111	3386	3620	mmu:12453	Cyclin-I
Dhrs11	242.608	208.219	0.220525	0.996192	188	300	203	164	255	mmu:192970	Dehydrogenase/reductase SDR family member 11
Ccnf	1127.26	1017.86	0.147276	0.994475	1100	1151	1297	893	903	mmu:12449	Cyclin-F
Ccdc28b	9.98846	11.1961	-0.164659	1	9	11	14	13	7	mmu:66264	Coiled-coil domain-containing protein 28B
Ccdc28a	111.816	126.385	-0.176698	1	113	110	131	118	130	mmu:215814	Protein Ccdc28a
Ccnc	962.144	921.725	0.061916	1	929	993	1030	899	848	mmu:51813	Ccnc protein
LOC102639591	59.4823	50.5306	0.235305	1	55	64	61	48	44	mmu:102639591	carcinoembryonic antigen-related cell adhesion molecule 2-like
Pisd	965.459	1013.79	-0.0704709	1	927	1002	1125	984	944	mmu:320951	Phosphatidylserine decarboxylase proenzyme
1600014C10Rik	541.477	565.363	-0.0622774	0.997729	532	549	680	480	551	mmu:72244	Protein 1600014C10Rik
Rplp2	3260.75	2999.2	0.120623	0.997038	3076	3443	3092	2787	3112	mmu:67186	60S acidic ribosomal protein P2
Ccr7	8.46735	18.8122	-1.15168	1	7	10	29	14	15	mmu:12775	C-C chemokine receptor type 7
Zfp672	158.127	202.844	-0.359289	1	151	165	238	190	185	mmu:319475	Zinc finger protein 672
Ccr2	1.48597	6.13138	-2.04481	1	1	2	10	5	4	mmu:12772	C-C chemokine receptor type 2
Rplp1	5485.46	5553.73	-0.0178445	0.99946	5102	5870	5915	5282	5485	mmu:56040	60S acidic ribosomal protein P1
Rplp0	30800.7	30502.7	0.0140258	0.999842	29604	31934	32585	29398	29659	mmu:11837	60S acidic ribosomal protein P0
Lactb	92.7092	95.7711	-0.0468769	0.996388	106	78	110	87	92	mmu:80907	Lactb protein
Pick1	206.768	199.096	0.0545419	1	214	198	229	201	171	mmu:18693	PRKCA-binding protein
Shox2	580.596	566.441	0.035608	1	558	602	666	526	520	mmu:20429	Short stature homeobox protein 2
Zfp687	792.087	643.421	0.299896	0.785069	700	887	771	581	595	mmu:78266	Zinc finger protein 687
Ccr1	89.4646	107.757	-0.268394	0.992326	110	67	152	103	75	mmu:12768	C-C chemokine receptor type 1
Zfp688	120.451	89.0593	0.435604	1	111	130	92	81	94	mmu:69234	Protein Zfp688
Zfp689	103.287	95.3152	0.115877	0.994315	118	87	94	87	104	mmu:71131	Zinc finger protein 689
LOC102640552	21.0847	15.3239	0.460417	1	22	20	16	18	12	mmu:102640552	5E5 antigen-like
Sdcbp	2823.47	2972.25	-0.0740866	0.997483	2867	2763	3298	2775	2877	mmu:53378	Syntenin-1
Rpa3	169.161	159.091	0.0885475	0.995534	176	161	157	184	135	mmu:68240	Replication protein A 14 kDa subunit
Stt3b	4205.81	3980.37	0.0794793	0.986825	3918	4494	4560	3720	3730	mmu:68292	Dolichyl-diphosphooligosaccharide--protein glycosyltransferase subunit STT3B
Stt3a	4945.62	4782.31	0.0484418	0.99955	4479	5422	5651	4072	4733	mmu:16430	Dolichyl-diphosphooligosaccharide--protein glycosyltransferase subunit STT3A
Pik3ip1	17.9722	13.167	0.448838	0.99543	16	20	17	5	18	mmu:216505	Phosphoinositide-3-kinase-interacting protein 1
Zfp691	61.3816	65.6173	-0.0962698	1	54	69	63	72	61	mmu:195522	Zinc finger protein 691
Cct8	4949.63	4538.45	0.12512	0.949444	4717	5175	4828	4532	4273	mmu:12469	T-complex protein 1 subunit theta
Zfp692	246.924	302.767	-0.294141	0.893775	242	251	301	316	289	mmu:103836	Zinc finger protein 692
Cct7	5312.65	5381.08	-0.018464	0.999218	5180	5429	5859	5102	5224	mmu:12468	T-complex protein 1 subunit eta
Cct4	2594.72	2489.8	0.0595487	0.998952	2344	2851	2651	2285	2542	mmu:12464	T-complex protein 1 subunit delta
Pggt1b	959.885	901.99	0.0897507	1	906	1013	1012	849	857	mmu:225467	Protein geranylgeranyltransferase type I, beta subunit
Cct5	4465.9	4254.53	0.069952	0.998497	4287	4636	4693	3778	4334	mmu:12465	T-complex protein 1 subunit epsilon
Zfp697	214.162	237.656	-0.150173	0.99487	218	209	295	230	196	mmu:242109	Zinc finger protein 697, isoform CRA_a
LOC102639543	1.45082	3.01265	-1.05416	0.997219	0	3	3	1	5	mmu:102639543	pyrin domain-containing protein 3-like
Sirt6	259.673	230.792	0.170107	1	247	272	275	193	230	mmu:50721	NAD-dependent protein deacetylase sirtuin-6
Sirt7	350.492	309.547	0.179223	0.988721	368	330	342	309	281	mmu:209011	NAD-dependent protein deacetylase sirtuin-7
Sirt4	137.148	137.596	-0.00470288	0.997707	132	142	127	133	150	mmu:75387	NAD-dependent protein deacetylase sirtuin-4
Cd2bp2	795.655	707.054	0.170322	1	774	815	843	661	635	mmu:70233	Putative uncharacterized protein
Rpa2	249.272	209.56	0.250355	0.973866	240	258	249	220	165	mmu:19891	Replication protein A 32 kDa subunit
Sirt5	59.0339	82.5806	-0.48426	1	56	62	106	63	82	mmu:68346	Sirt5 protein
Hscb	119.589	120.941	-0.0162249	1	114	125	139	114	112	mmu:100900	Iron-sulfur cluster co-chaperone protein HscB, mitochondrial
Rpa1	1747.6	1483.7	0.236173	0.997222	1798	1685	1854	1527	1123	mmu:68275	Putative uncharacterized protein
Sirt2	525.968	551.177	-0.0675415	0.99777	476	577	537	510	600	mmu:64383	Putative uncharacterized protein
Sirt3	111.605	113.158	-0.0199299	1	107	116	127	108	106	mmu:64384	NAD-dependent protein deacetylase sirtuin-3
Hsf2bp	4.15003	1.9499	1.08972	0.968512	8	0	3	0	3	mmu:74377	Protein Hsf2bp
Sirt1	596.266	506.399	0.23568	0.816112	536	658	545	474	503	mmu:93759	Sirt1 protein
Aftph	1935.6	1973.52	-0.0279961	0.998759	1822	2048	2110	1830	1989	mmu:216549	Aftiphilin
Ncs1	716.012	712.366	0.00736518	1	682	749	795	687	664	mmu:14299	Neuronal calcium sensor 1
Ttll1	202.072	188.552	0.0999102	0.996099	218	184	234	180	158	mmu:319953	Probable tubulin polyglutamylase TTLL1
Ccser1	27.0989	25.7612	0.0730327	1	28	26	37	24	18	mmu:232035	Serine-rich coiled-coil domain-containing protein 1
Ttll3	2856.51	2497.38	0.193837	0.990186	2541	3181	2816	2238	2473	mmu:101100	Tubulin monoglycylase TTLL3
Ccser2	1747.29	1919.01	-0.135239	0.557777	1638	1856	2169	1762	1854	mmu:72972	Serine-rich coiled-coil domain-containing protein 2
Ttll5	602.313	646.905	-0.10304	1	598	604	740	642	570	mmu:320244	Tubulin polyglutamylase TTLL5
Ttll4	1700.83	1531.96	0.150865	0.985813	1527	1879	1703	1492	1419	mmu:67534	Tubulin polyglutamylase TTLL4
Wfdc15a	2.45318	4.42	-0.849391	1	1	4	3	6	4	mmu:68221	WAP four-disulfide core domain protein 15A
Ttll7	1541.64	1960.23	-0.346556	1.34457e-06	1552	1523	2125	1951	1819	mmu:70892	Tubulin polyglutamylase TTLL7
Cct2	12272.3	12188.3	0.00990493	0.999522	12074	12425	13739	11294	11704	mmu:12461	T-complex protein 1 subunit beta
Cct3	2395.89	2259.92	0.084288	0.987464	2342	2442	2479	2085	2236	mmu:12462	T-complex protein 1 subunit gamma
LOC102639555	11.0963	14.7605	-0.411668	0.986851	13	9	14	8	22	mmu:102639555	serine/arginine repetitive matrix protein 3-like
Gpd1	2.03987	5.65304	-1.47055	0.944729	3	1	12	6	0	mmu:14555	Glycerol-3-phosphate dehydrogenase [NAD(+)], cytoplasmic
Gpd2	118.419	132.801	-0.165359	1	122	114	130	132	135	mmu:14571	Glycerol-3-phosphate dehydrogenase, mitochondrial
Zc4h2	80.567	112.284	-0.478885	1	77	84	124	104	110	mmu:245522	Zinc finger C4H2 domain-containing protein
Ptger1	26.4044	25.2895	0.0622408	1	22	31	33	25	19	mmu:19216	Prostaglandin E receptor 1 (Subtype EP1)
Ptger2	124.012	173.46	-0.484124	0.782555	116	132	195	196	132	mmu:19217	Putative uncharacterized protein
Ptger4	62.2167	64.0145	-0.0410973	0.993755	64	60	96	60	41	mmu:19219	Prostaglandin E2 receptor EP4 subtype
Aaed1	336.311	323.525	0.0559182	0.996854	281	394	340	306	325	mmu:66129	Putative uncharacterized protein
Gpam	468.481	520.04	-0.150633	1	464	471	588	513	467	mmu:14732	Glycerol-3-phosphate acyltransferase 1, mitochondrial
Hsf2	980.074	951.356	0.0429059	0.998351	875	1088	943	944	959	mmu:15500	Heat shock factor protein 2
Hsf1	957.643	1041.27	-0.120785	1	911	1003	1170	981	987	mmu:15499	Heat shock transcription factor 1 gammabeta isoform
Gpc1	1413.16	1354.83	0.0608122	0.998005	1419	1400	1505	1274	1301	mmu:14733	Glypican 1, isoform CRA_c
Dnase2a	780.777	710.257	0.13657	0.99618	791	766	909	631	619	mmu:13423	Deoxyribonuclease-2-alpha
Hsf4	347.643	261.442	0.411117	1	342	352	271	243	270	mmu:26386	Hsf4 protein
Gm14680	136.224	111.776	0.285366	0.984569	147	124	102	126	105	mmu:671878	predicted gene 14680
Hsf5	4.15003	8.49272	-1.03311	0.962923	8	0	18	4	5	mmu:327992	Heat shock factor protein 5
Stat5b	362.582	391.096	-0.109216	1	368	355	435	387	356	mmu:20851	Signal transducer and activator of transcription 5B
Stat5a	272.026	275.435	-0.0179632	0.998282	282	260	298	245	285	mmu:20850	Signal transducer and activator of transcription 5A
Rbck1	1010.85	1066.66	-0.0775363	0.997242	980	1039	1278	1004	946	mmu:24105	RanBP-type and C3HC4-type zinc finger-containing protein 1
Nipa2	1714.98	1536.08	0.158936	1	1668	1757	1706	1476	1444	mmu:93790	Magnesium transporter NIPA2
Nipa1	472.261	484.843	-0.0379347	0.997411	489	452	603	454	414	mmu:233280	Putative uncharacterized protein
Rab12	1113.93	1219.74	-0.130913	0.956438	1051	1176	1460	1145	1086	mmu:19328	Ras-related protein Rab-12
Rab13	85.614	72.6187	0.237506	1	83	88	82	80	57	mmu:68328	Ras-related protein Rab-13
Rab14	1973.84	2119.54	-0.102744	0.986582	1947	1993	2488	2055	1863	mmu:68365	Ras-related protein Rab-14
Dhrs7b	224.045	221.913	0.013795	0.997568	224	223	286	211	178	mmu:216820	PexRAP
BC027231	586.451	599.277	-0.0312124	0.998056	587	583	586	542	663	mmu:212547	Protein BC027231
Rab10	3175.04	3479.92	-0.132277	1	3073	3269	3929	3228	3333	mmu:19325	Ras-related protein Rab-10
Huwe1	10936	10533	0.0541715	0.999053	10119	11759	11844	9789	10110	mmu:59026	E3 ubiquitin-protein ligase HUWE1
LOC102639505	2.97194	5.42772	-0.868944	1	2	4	4	5	7	mmu:102639505	uncharacterized LOC102639505
Tceanc2	285.075	292.491	-0.0370486	0.998871	268	302	309	259	310	mmu:66526	Transcription elongation factor A N-terminal and central domain-containing protein 2
Rab18	2557.95	2436.48	0.0701894	0.996268	2426	2687	2739	2179	2424	mmu:19330	Ras-related protein Rab-18
Rnft2	157.828	167.639	-0.0870068	0.995601	170	144	186	185	134	mmu:269695	RING finger and transmembrane domain-containing protein 2
Ssh2	32.4889	42.9131	-0.401472	0.98222	30	35	64	40	28	mmu:237860	Putative uncharacterized protein
Rnft1	1067.4	1129.79	-0.081947	1	993	1142	1283	1057	1067	mmu:76892	RING finger and transmembrane domain-containing protein 1
Ssh3	91.3821	86.7331	0.0753287	1	82	101	101	84	77	mmu:245857	Protein phosphatase Slingshot homolog 3
Ssh1	512.884	563.455	-0.135666	0.993431	489	536	709	541	461	mmu:231637	Protein phosphatase Slingshot homolog 1
Nipbl	4701.58	4555	0.045696	0.99654	4443	4956	5044	4362	4309	mmu:71175	Nipbl protein
Tfcp2	191.707	235.573	-0.297275	0.977895	157	228	260	204	245	mmu:21422	Putative uncharacterized protein
Nsmaf	544.536	576.255	-0.0816777	0.997016	564	521	671	596	474	mmu:18201	Protein FAN
5730455P16Rik	377.063	327.401	0.203749	0.981084	381	371	405	313	275	mmu:70591	Putative uncharacterized protein
Coasy	572.321	547.356	0.0643454	0.997378	584	557	566	488	587	mmu:71743	Bifunctional coenzyme A synthase
Lrpap1	145.623	158.821	-0.125161	0.997695	153	137	199	134	149	mmu:16976	Alpha-2-macroglobulin receptor-associated protein
Hyal2	173.408	225.25	-0.377351	1	173	173	254	216	209	mmu:15587	Hyaluronidase-2
Hyal3	14.0682	13.6899	0.0393301	1	15	13	14	10	17	mmu:109685	Hyaluronidase-3
Hyal1	524.245	514.11	0.0281617	1	482	567	563	505	479	mmu:15586	Hyaluronidase 1
Eif5a	9860.5	9091.5	0.117143	0.995281	9666	10021	10945	8128	8446	mmu:276770	Eukaryotic translation initiation factor 5A-1
Cyp2c55	260.122	260.639	-0.00286296	0.996943	246	274	363	195	239	mmu:72082	Cytochrome P450 2C55
Eif5b	249.211	275.052	-0.142336	0.995864	197	304	292	258	276	mmu:226982	Eukaryotic translation initiation factor 5B
Tbkbp1	60.9767	68.4805	-0.167436	0.992369	70	51	93	51	65	mmu:73174	TANK-binding kinase 1-binding protein 1
Tm9sf2	161.872	145.864	0.150229	0.993989	175	147	143	133	160	mmu:68059	Transmembrane 9 superfamily member 2
Tm9sf1	1080.37	1056.4	0.0323692	0.999055	1073	1083	1223	1035	932	mmu:74140	Transmembrane 9 superfamily member 1
Rsc1a1	10.0588	8.19133	0.296283	1	11	9	11	9	5	mmu:69994	Regulatory solute carrier protein family 1 member 1
Ggta1	666.64	813.687	-0.287565	0.983032	667	663	1060	782	635	mmu:14594	N-acetyllactosaminide alpha-1,3-galactosyltransferase
Pja1	286.262	351.695	-0.296989	0.906664	288	283	397	306	357	mmu:18744	Pja1 protein
Pja2	2493.76	2417.78	0.0446371	0.999092	2292	2698	2843	2044	2419	mmu:224938	Pja2 protein
Socs4	347.511	387.901	-0.158629	1	352	341	429	389	350	mmu:67296	Socs4 protein
Socs5	1492.71	1589.08	-0.0902552	0.998846	1591	1380	1936	1572	1307	mmu:56468	Suppressor of cytokine signaling 5
Socs6	1224.24	1217.29	0.00820305	1	1176	1270	1389	1137	1146	mmu:54607	Suppressor of cytokine-signaling 6
Socs7	1000.38	974.204	0.0382578	0.998168	930	1071	1051	853	1024	mmu:192157	Suppressor of cytokine signaling 7
Arhgef9	121.98	110.429	0.143525	1	127	116	125	111	97	mmu:236915	Rho guanine nucleotide exchange factor 9
Arhgef5	4173.68	4085.26	0.0308913	0.999306	3802	4552	4595	3679	4037	mmu:54324	Protein Arhgef5
Arhgef6	19.4582	17.1545	0.181791	1	17	22	27	15	11	mmu:73341	Rho guanine nucleotide exchange factor 6
Tm9sf4	791.05	740.938	0.0944162	0.99661	698	887	862	710	666	mmu:99237	Tm9sf4 protein
Arhgef3	108.976	119.872	-0.13748	0.994456	101	117	132	141	88	mmu:71704	Rho guanine nucleotide exchange factor 3
Tm9sf3	4427.24	4114.06	0.105843	0.997963	4329	4511	5060	3809	3603	mmu:107358	Putative uncharacterized protein
Arhgef4	21.6035	24.7037	-0.193466	1	23	20	37	21	18	mmu:226970	Rho guanine nucleotide exchange factor 4
Socs1	18.2182	24.5176	-0.428436	0.982112	23	13	40	23	13	mmu:12703	Suppressor of cytokine signaling 1
Arhgef1	1291.1	1212.07	0.0911344	1	1221	1360	1356	1180	1116	mmu:16801	Rho guanine nucleotide exchange factor 1
Socs2	476.578	401.116	0.248694	0.974166	488	462	448	330	430	mmu:216233	Suppressor of cytokine-signaling 2
Arhgef2	284.021	294.446	-0.0520055	0.996978	238	332	287	290	303	mmu:16800	Rho guanine nucleotide exchange factor 2
Socs3	292.987	377.142	-0.364271	0.958739	328	254	467	368	309	mmu:12702	Suppressor of cytokine signaling 3
Abhd2	594.628	631.314	-0.0863705	0.997415	627	557	751	647	512	mmu:54608	Abhydrolase domain-containing protein 2
Abhd1	38.5382	41.7314	-0.114845	0.991996	37	40	37	28	59	mmu:57742	Abhydrolase domain-containing protein 1
Abhd4	617.586	611.005	0.0154577	1	606	627	709	555	581	mmu:105501	Abhydrolase domain-containing protein 4
Abhd3	52.5009	43.2853	0.278465	1	49	56	58	36	38	mmu:106861	Abhydrolase domain-containing protein 3
Ccz1	1007.61	1014.36	-0.00962143	0.998418	888	1131	1188	945	932	mmu:231874	Vacuolar fusion protein CCZ1 homolog
Abhd6	14.587	9.49652	0.619208	1	16	13	13	7	9	mmu:66082	Monoacylglycerol lipase ABHD6
Rpf1	380.651	411.306	-0.111743	0.996831	373	387	395	371	462	mmu:70285	Ribosome production factor 1
Abhd5	895.224	951.51	-0.0879713	0.997832	855	934	1013	1036	810	mmu:67469	1-acylglycerol-3-phosphate O-acyltransferase ABHD5
Abhd8	466.518	474.736	-0.0251929	0.99818	532	394	539	498	395	mmu:64296	Abhydrolase domain-containing protein 8
Rpf2	449.938	413.034	0.123466	1	418	482	454	387	402	mmu:67239	MCG1407, isoform CRA_a
Cdc45	879.087	813.264	0.112282	0.998444	905	847	968	891	602	mmu:12544	Cell division control protein 45 homolog
Cdc42	4020.72	4870.63	-0.276654	0.00161903	4087	3930	5638	4681	4388	mmu:12540	Cell division control protein 42 homolog
Lamtor4	190.87	189.505	0.0103591	0.99678	202	178	189	174	204	mmu:66096	Ragulator complex protein LAMTOR4
Lamtor3	832.584	875.975	-0.0732938	0.997034	834	827	994	891	757	mmu:56692	Ragulator complex protein LAMTOR3
Lamtor5	564.118	533.573	0.0803134	0.996903	557	569	556	557	488	mmu:68576	Ragulator complex protein LAMTOR5
Lamtor2	259.814	284.999	-0.13348	1	251	268	310	249	298	mmu:83409	Ragulator complex protein LAMTOR2
Dak	292.119	315.057	-0.10906	0.998955	262	323	352	280	317	mmu:225913	Putative uncharacterized protein
Lamtor1	1786.12	1672.45	0.0948666	0.996237	1642	1932	1747	1616	1655	mmu:66508	Ragulator complex protein LAMTOR1
Rab3d	127.062	178.773	-0.492596	0.805362	134	119	244	158	144	mmu:19340	RAB3D, member RAS oncogene family, isoform CRA_b
Eif3a	4572.1	4206.09	0.120377	0.999517	4020	5142	4332	3735	4540	mmu:13669	Eukaryotic translation initiation factor 3 subunit A
Eif3b	1440.62	1315.89	0.13065	1	1416	1460	1470	1219	1275	mmu:27979	Eukaryotic translation initiation factor 3 subunit B
Dap	2340.63	2690.97	-0.20123	0.572129	2187	2494	2898	2501	2689	mmu:223453	Death-associated protein 1
Eif3c	8353.82	8219.83	0.0233274	0.999809	7540	9186	8381	7562	8682	mmu:56347	NIPI-like protein
Eif3d	2133.85	2211.58	-0.0516166	0.999579	1725	2562	2322	1921	2393	mmu:55944	Eukaryotic translation initiation factor 3 subunit D
Eif3e	3180.84	2957.15	0.105199	0.984089	3059	3296	3301	2643	2963	mmu:16341	Eukaryotic translation initiation factor 3 subunit E
Rab3a	122.077	148.137	-0.279143	0.982112	116	128	206	120	127	mmu:19339	Ras-related protein Rab-3A
Eif3f	1980.04	1823.36	0.118924	0.997243	1793	2171	1903	1692	1875	mmu:66085	Eukaryotic translation initiation factor 3 subunit 5 epsilon
Rab3b	277.55	300.57	-0.114956	0.996504	219	339	338	303	265	mmu:69908	Ras-related protein Rab-3B
Eif3g	500.998	471.333	0.0880569	0.997718	426	579	494	393	527	mmu:53356	Eukaryotic translation initiation factor 3 subunit G
Eif3h	2606.58	2489.88	0.0660831	0.999076	2420	2794	2569	2245	2650	mmu:68135	Eukaryotic translation initiation factor 3 subunit H
Eif3i	844.359	798.41	0.0807266	0.996696	770	920	922	707	781	mmu:54709	Eukaryotic translation initiation factor 3 subunit I
Eif3k	1681.93	1715	-0.0280881	0.998701	1512	1856	1998	1560	1622	mmu:73830	Eukaryotic translation initiation factor 3 subunit K
Eif3l	2372.05	2308.37	0.0392624	1	2283	2456	2698	2139	2137	mmu:223691	Eukaryotic translation initiation factor 3 subunit L
Eif3m	874.904	862.448	0.0206863	0.998488	841	907	871	752	959	mmu:98221	Eukaryotic translation initiation factor 3 subunit M
Rpgr	122.675	164.013	-0.418972	0.814664	133	111	206	160	132	mmu:19893	X-linked retinitis pigmentosa GTPase regulator
Gphn	34.8015	28.9089	0.267632	0.998043	27	43	32	22	33	mmu:268566	Gphn protein
Neurl3	2.03987	3.7163	-0.865391	0.970453	3	1	9	1	2	mmu:214854	E3 ubiquitin-protein ligase NEURL3
Cdc34	860.942	735.141	0.227896	0.973098	774	950	914	642	674	mmu:216150	Ubiquitin-conjugating enzyme E2 R1
Neurl2	43.3743	47.1759	-0.121212	1	37	50	58	42	43	mmu:415115	Neuralized-like protein 2
Gpi1	9585.98	10850.1	-0.178705	0.999016	8680	10511	11712	9596	11304	mmu:14751	Glucose-6-phosphate isomerase
Cdc37	1766.65	1613.6	0.130728	0.916192	1652	1881	1829	1453	1583	mmu:12539	Hsp90 co-chaperone Cdc37
Rab43	1543.43	1471.82	0.0685439	1	1493	1590	1666	1442	1330	mmu:69834	RIKEN cDNA 1810048P08, isoform CRA_b
Rab44	17.4886	18.6929	-0.0960785	1	16	19	25	16	16	mmu:442827	Ras-related protein Rab-44
Neurl4	817.637	823.875	-0.0109657	1	794	839	916	749	816	mmu:216860	Neurl4 protein
Dbi	579.769	674.794	-0.218967	1	562	596	797	614	629	mmu:13167	Acyl-CoA-binding protein
Fn3krp	148.744	189.696	-0.350853	0.977911	173	122	222	155	196	mmu:238024	Putative uncharacterized protein
Oasl1	249.281	253.867	-0.0262953	0.996916	199	302	298	209	260	mmu:231655	2'-5'-oligoadenylate synthase-like protein 1
Oasl2	3.90401	3.83424	0.0260132	0.986311	1	7	7	2	3	mmu:23962	2'-5'-oligoadenylate synthase-like protein 2
Cyp2c44	6.46263	3.94956	0.710429	1	5	8	5	4	3	mmu:226143	Protein Cyp2c44
Eif4b	6839.22	6758.06	0.0172219	0.999734	6317	7366	6946	6185	7124	mmu:75705	Eif4b protein
Klhdc1	334.199	338.447	-0.0182183	1	331	336	368	337	313	mmu:271005	Kelch domain-containing protein 1
Dbp	380.889	390.479	-0.0358744	1	366	395	476	357	350	mmu:13170	D site-binding protein
Klhdc3	573.017	538.974	0.0883621	1	535	611	635	473	521	mmu:71765	Kelch domain-containing protein 3
Seh1l	1597.23	1646.7	-0.0440094	0.998195	1510	1683	1965	1548	1469	mmu:72124	Nucleoporin SEH1
Klhdc2	1531.26	1468.12	0.0607457	0.997729	1518	1538	1674	1315	1439	mmu:69554	Kelch domain-containing protein 2
Rab2a	344.812	317.573	0.118721	0.99656	344	344	321	304	326	mmu:59021	Ras-related protein Rab-2A
Eif4h	2691	2623.58	0.0366063	0.999107	2579	2798	3039	2209	2672	mmu:22384	Williams-Beuren syndrome chromosome region 1 homolog (Human), isoform CRA_b
Dbt	25.059	32.8375	-0.390012	1	25	25	37	34	28	mmu:13171	Lipoamide acyltransferase component of branched-chain alpha-keto acid dehydrogenase complex, mitochondrial
Rab2b	197.914	243.396	-0.298436	0.947242	196	199	319	198	224	mmu:76338	Ras-related protein Rab-2B
Klhdc4	514.537	438.663	0.230163	0.907977	481	548	440	415	458	mmu:234825	Kelch domain-containing protein 4
Cdc40	813.381	878.613	-0.111295	0.996097	783	842	894	830	908	mmu:71713	Putative uncharacterized protein
Irgm2	72.5482	94.9468	-0.38818	0.959839	69	76	130	77	83	mmu:54396	Interferon inducible GTPase 2, isoform CRA_a
Irgm1	138.853	133.661	0.0549756	0.996927	153	123	157	131	116	mmu:15944	Interferon-gamma-inducible GTPase Ifggd3 protein
Rab34	1066.94	1130.14	-0.083022	1	1035	1096	1217	1084	1096	mmu:19376	Ras-related protein Rab-34
Rab35	272.88	273.754	-0.00461645	1	265	280	301	275	248	mmu:77407	RAB35, member RAS oncogene family
Rab36	144.71	117.328	0.302608	1	127	163	134	117	103	mmu:76877	Ras-related protein Rab-36
Rab30	36.7795	46.6202	-0.342056	0.993026	42	31	55	52	34	mmu:75985	Ras-related protein Rab-30
Mrpl2	142.089	142.727	-0.00646122	1	135	149	148	131	149	mmu:27398	39S ribosomal protein L2, mitochondrial
Dcc	23.3622	20.5275	0.186616	0.999174	18	29	30	14	19	mmu:13176	Netrin receptor DCC
Rab31	3653.97	3523.6	0.0524146	0.999429	3793	3487	4192	3409	3058	mmu:106572	Putative uncharacterized protein
Mrpl1	442.419	484	-0.129594	0.999503	438	445	511	453	489	mmu:94061	39S ribosomal protein L1, mitochondrial
Rab32	333.724	404.007	-0.275723	0.992262	345	320	557	378	300	mmu:67844	RAB32, member RAS oncogene family
Mrpl4	401.746	410.887	-0.0324604	0.997863	354	451	467	365	407	mmu:66163	39S ribosomal protein L4, mitochondrial
Mrpl3	506.457	513.666	-0.0203927	1	485	527	589	483	478	mmu:94062	39S ribosomal protein L3, mitochondrial
Pappa2	27.5122	22.7028	0.277203	1	26	29	29	20	20	mmu:23850	Protein Pappa2
Lsm14a	1517.06	1544.85	-0.0261944	0.99865	1458	1573	1587	1544	1500	mmu:67070	Protein LSM14 homolog A
Lsm14b	1222.29	1198.73	0.0280852	0.998718	1217	1222	1323	1203	1083	mmu:241846	Putative uncharacterized protein
Dck	866.82	1006.25	-0.215184	0.998246	955	768	1246	1077	730	mmu:13178	Deoxycytidine kinase
Mrpl9	349.226	327.966	0.0906168	0.999985	332	366	403	279	312	mmu:78523	Mitochondrial ribosomal protein L9, isoform CRA_b
Dcn	83.5657	98.2437	-0.233454	0.992041	66	102	146	77	79	mmu:13179	Decorin
Rab1b	1812.21	1896.72	-0.0657568	0.996637	1765	1854	2285	1772	1685	mmu:76308	Rab1B
Eif1a	3221.88	2988.24	0.108607	0.999523	2782	3678	3192	2503	3280	mmu:13664	Putative uncharacterized protein
Eif1b	204.376	197.406	0.050061	1	201	207	246	184	169	mmu:68969	Eukaryotic translation initiation factor 1b
Cdc5l	835.231	850.962	-0.0269199	1	813	855	940	837	785	mmu:71702	Cdc5l protein
Cdc73	595.966	561.431	0.0861222	1	555	637	595	548	543	mmu:214498	Parafibromin
Rab23	827.433	865.228	-0.0644377	0.998385	770	885	915	847	836	mmu:19335	Ras-related protein Rab-23
Rab24	638.067	622.792	0.0349572	0.998661	542	738	597	531	731	mmu:19336	Ras-related protein Rab-24
Rab25	5.636	1.35759	2.05362	0.91219	9	2	1	1	2	mmu:53868	Ras-related protein Rab-25
Rpia	210.733	189.942	0.149858	0.996485	203	218	181	191	195	mmu:19895	Ribose-5-phosphate isomerase
Rab20	26.1232	35.1659	-0.428845	0.987641	14	39	39	48	19	mmu:19332	Ras-related protein Rab-20
Rab21	833.656	848.631	-0.0256847	0.998437	837	826	1085	830	665	mmu:216344	Ras-related protein Rab-21
Cdc42se2	1206.91	1170.36	0.0443637	0.999406	1027	1394	1049	986	1446	mmu:72729	CDC42 small effector protein 2
Pmpca	1795.43	1657.48	0.115341	0.99341	1838	1741	1867	1589	1540	mmu:66865	Peptidase (Mitochondrial processing) alpha, isoform CRA_a
Rab28	843.347	881.471	-0.0637869	0.997805	810	875	986	740	929	mmu:100972	Putative uncharacterized protein
Tfap2a	2052.2	1828.94	0.166163	0.0672392	1975	2125	1981	1698	1820	mmu:21418	Transcription factor AP-2-alpha
Ddn	44.1742	36.6664	0.268743	1	46	42	44	38	29	mmu:13199	Dendrin
Pmpcb	961.977	945.043	0.0256216	1	938	983	1033	876	934	mmu:73078	Mitochondrial-processing peptidase subunit beta
Prickle4	8.84552	6.18377	0.51646	0.980088	4	14	9	8	2	mmu:381104	Protein Gm21981
Eif2a	1207.45	1088.49	0.14964	0.964254	1125	1290	1151	1017	1100	mmu:229317	Eukaryotic translation initiation factor 2A
1110037F02Rik	1217.82	1193.77	0.0287801	0.998441	1200	1231	1375	1220	1009	mmu:66185	Protein virilizer homolog
Eif2d	94.5917	90.118	0.0698978	0.996889	77	113	110	76	87	mmu:16865	Eukaryotic translation initiation factor 2D
Ddt	126.562	140.311	-0.148782	0.996614	106	148	165	120	139	mmu:13202	D-dopachrome decarboxylase
Prickle1	101.019	104.33	-0.0465194	0.995086	81	122	128	66	122	mmu:106042	Prickle-like protein 1
Prickle2	641.009	767.26	-0.25937	0.99617	667	610	1072	606	669	mmu:243548	Prickle-like 2 (Drosophila)
Prickle3	1.48597	3.60232	-1.27752	1	1	2	5	1	5	mmu:54630	Prickle-like protein 3
Gtpbp3	469.642	434.126	0.113446	0.997732	442	497	457	400	446	mmu:70359	GTP binding protein 3
Gtpbp4	1023.24	1023.69	-0.000631615	0.998759	906	1144	1015	958	1089	mmu:69237	Putative uncharacterized protein
Gtpbp1	1033.35	926.664	0.157204	0.970695	1056	1004	1073	871	854	mmu:14904	GTP-binding protein 1
Gtpbp2	2208.34	2212.33	-0.00261002	0.999604	2083	2332	2045	1907	2639	mmu:56055	GTP-binding protein 2
Gtpbp8	164.765	182.549	-0.14787	1	161	168	186	187	174	mmu:66067	GTP-binding protein 8
Gtpbp6	274.92	296.663	-0.109816	1	268	281	322	265	305	mmu:107999	Putative GTP-binding protein 6
Setbp1	247.346	266.621	-0.108261	1	254	239	303	241	260	mmu:240427	SET-binding protein
Arvcf	115.333	83.8989	0.459085	0.85757	103	128	96	61	96	mmu:11877	Armadillo repeat protein deleted in velo-cardio-facial syndrome homolog
Enoph1	262.03	276.079	-0.0753529	0.99889	259	264	274	280	272	mmu:67870	Enolase-phosphatase E1
Dek	1382.81	1285.95	0.104772	0.999115	1436	1319	1601	1366	936	mmu:110052	Protein DEK
Setd1a	1969.65	1732.74	0.184886	1	1924	2009	1907	1627	1681	mmu:233904	Protein Setd1a
Setd1b	663.178	616.818	0.104551	0.998214	596	732	621	497	728	mmu:208043	Histone-lysine N-methyltransferase SETD1B
Tbc1d23	786.687	760.475	0.0488899	1	739	834	813	751	721	mmu:67581	TBC1 domain family member 23
Tbc1d24	328.644	275.947	0.252135	0.965395	283	376	318	267	248	mmu:224617	TBC1 domain family member 24
Des	138.968	130.539	0.0902793	0.995363	115	164	180	116	103	mmu:13346	Desmin
Tbc1d25	271.807	268.114	0.0197391	0.997227	262	281	297	216	294	mmu:209815	TBC1 domain family member 25
Il1r1	421.766	442	-0.0676027	0.999875	387	457	532	413	393	mmu:16177	Interleukin-1 receptor type 1
Tshz1	566.985	415.742	0.447622	4.45818e-06	556	576	496	420	342	mmu:110796	Teashirt homolog 1
Gpn1	319.517	317.388	0.00964284	0.997294	271	370	354	293	309	mmu:74254	GPN-loop GTPase 1
Gpn2	152.71	169.953	-0.15434	1	162	142	196	156	161	mmu:100210	GPN-loop GTPase 2
Tbc1d20	1534.16	1512.5	0.020509	0.99946	1463	1603	1790	1359	1424	mmu:67231	TBC1 domain family member 20
Gpn3	268.017	223.946	0.259175	0.970791	278	256	282	205	193	mmu:68080	GPN-loop GTPase 3
Tbc1d2b	279.413	341.505	-0.289509	1	272	286	400	331	301	mmu:67016	TBC1 domain family member 2B
Lacc1	438.621	477.922	-0.123802	0.995453	440	435	578	418	451	mmu:210808	Laccase domain-containing protein 1
Impact	2768.88	2858.53	-0.0459693	0.999061	2786	2737	3434	2796	2423	mmu:16210	Protein IMPACT
Cyp2d22	12.855	12.1422	0.0822985	0.987849	8	18	22	10	6	mmu:56448	Cytochrome P450, family 2, subfamily d, polypeptide 22
Rpl3	67.5279	43.6155	0.630644	0.93693	50	86	52	48	32	mmu:27367	60S ribosomal protein L3
Rpl5	486.004	475.686	0.0309592	0.997725	481	489	443	447	528	mmu:100503670	60S ribosomal protein L5
Rpl4	3297.9	3279.95	0.00787237	0.999402	2991	3611	3417	3363	3061	mmu:67891	Ribosomal protein L4
Ppp2r4	1425.72	1484.85	-0.0586283	0.99756	1446	1397	1765	1375	1351	mmu:110854	Serine/threonine-protein phosphatase 2A activator
Knop1	806.276	797.702	0.015424	1	801	808	909	734	763	mmu:66356	Lysine-rich nucleolar protein 1
Gm3873	2.97194	9.31436	-1.64805	1	2	4	10	10	8	mmu:100042503	Putative uncharacterized protein
Rpl7	4692.93	4590.57	0.0318136	0.999518	4417	4966	4668	4314	4769	mmu:19989	60S ribosomal protein L7
Rpl6	4027.17	3902.6	0.0453333	0.998685	3899	4145	4098	3780	3835	mmu:19988	60S ribosomal protein L6
Tbc1d31	1396.01	1250.47	0.158842	0.726037	1330	1460	1343	1191	1224	mmu:210544	TBC1 domain family member 31
Rpl9	1451.27	1263.29	0.20013	0.992287	1375	1526	1234	1379	1164	mmu:20005	60S ribosomal protein L9
Tbc1d32	261.581	244.671	0.0964147	1	260	262	290	243	207	mmu:544696	Protein broad-minded
Rpl8	6193.97	5880.7	0.0748758	0.999537	6011	6360	5758	5811	6011	mmu:26961	60S ribosomal protein L8
Impad1	1285.35	1736.57	-0.434078	0.000469492	1305	1258	1889	1797	1538	mmu:242291	Inositol monophosphatase 3
1700029J07Rik	31.9083	43.5513	-0.448785	0.980164	41	22	47	52	32	mmu:69479	UPF0602 protein C4orf47 homolog
Pom121	1223.3	1158.89	0.0780426	1	1177	1267	1360	1055	1087	mmu:107939	Nuclear envelope pore membrane protein POM 121
Col20a1	150.346	170.36	-0.1803	0.99453	136	165	190	139	184	mmu:73368	Collagen alpha-1(XX) chain
Mccc2	179.528	193.551	-0.108505	1	182	176	228	172	185	mmu:78038	Methylcrotonoyl-Coenzyme A carboxylase 2 (Beta)
Ssr4	1146.23	1086.19	0.0776139	0.996295	1048	1246	1223	1049	1002	mmu:20832	Signal sequence receptor, delta, isoform CRA_b
Mccc1	349.534	342.754	0.0282598	0.998528	327	372	387	289	357	mmu:72039	Putative uncharacterized protein
Ssr2	793.61	784.688	0.016311	0.998672	647	947	855	709	796	mmu:66256	Signal sequence receptor, beta, isoform CRA_b
Ssr3	16436.9	16482.8	-0.00402933	0.99968	15879	16955	19378	15577	14864	mmu:67437	Putative uncharacterized protein
Ndc1	2743.24	2385.84	0.201383	0.0361042	2717	2758	2774	2131	2300	mmu:72787	Nucleoporin NDC1
Mturn	18.4558	27.5853	-0.579824	0.974657	16	21	42	26	17	mmu:68235	Maturin
Fam129a	5643.31	5277.62	0.0966523	0.999338	5025	6279	5745	4787	5340	mmu:63913	Protein Niban
Fam129b	6571.21	6811.62	-0.0518403	0.998579	6507	6608	7744	6685	6116	mmu:227737	Niban-like protein 1
Fam129c	116.336	110.676	0.071956	1	104	129	109	114	108	mmu:100037278	Protein Fam129c
Lace1	122.499	130.11	-0.0869666	1	128	116	158	108	128	mmu:215951	Lactation elevated protein 1
Fancd2	899.476	945.65	-0.072221	0.998559	976	813	1113	972	774	mmu:211651	MCG132961
Gpank1	123.933	102.341	0.276168	0.987792	100	149	94	116	95	mmu:81845	G patch domain and ankyrin repeat-containing protein 1
Sspn	106.874	140.971	-0.399478	0.966802	110	103	201	124	107	mmu:16651	Sarcospan
Ogdh	4140.78	4175.46	-0.0120325	0.999284	4118	4145	5028	3883	3729	mmu:18293	2-oxoglutarate dehydrogenase, mitochondrial
Sspo	408.132	394.725	0.0481902	0.999378	233	594	294	214	655	mmu:243369	SCO-spondin
Ssr1	6196.69	6228.69	-0.00742927	0.99931	6116	6253	7241	5859	5712	mmu:107513	Putative uncharacterized protein
Polr2m	2050.96	1906.03	0.105731	1	1981	2116	2176	1810	1764	mmu:28015	DNA-directed RNA polymerase II subunit GRINL1A
Rap1gds1	852.481	873.099	-0.034478	0.998039	891	807	1003	833	799	mmu:229877	Protein Rap1gds1
Pald1	144.507	133.906	0.109918	0.995343	135	154	195	112	104	mmu:27355	X99384 protein
Polr3k	293.754	288.528	0.0258965	0.997827	281	306	375	253	250	mmu:67005	Putative uncharacterized protein
Polr3g	141.781	150.053	-0.081809	1	140	143	174	125	154	mmu:67486	DNA-directed RNA polymerase III subunit RPC7
Rpn1	7651.01	7533.36	0.0223563	0.999168	7440	7840	8558	6884	7275	mmu:103963	Dolichyl-diphosphooligosaccharide--protein glycosyltransferase subunit 1
Polr3f	851.92	839.341	0.0214601	0.99814	820	882	858	789	868	mmu:70408	Putative uncharacterized protein
Iqcb1	338.192	330.901	0.0314421	1	307	370	352	332	310	mmu:320299	IQ calmodulin-binding motif-containing protein 1
Polr3h	398.931	360.492	0.146174	1	384	413	385	342	356	mmu:78929	Putative uncharacterized protein
Rpn2	6619.89	6366.98	0.056198	0.999422	6585	6625	7707	5652	5920	mmu:20014	Dolichyl-diphosphooligosaccharide--protein glycosyltransferase subunit 2
Polr3c	745.987	687.11	0.11861	0.995512	668	826	734	616	714	mmu:74414	MCG14870
Polr3b	473.414	438.356	0.110998	1	453	493	481	402	436	mmu:70428	DNA-directed RNA polymerase III subunit RPC2
Polr3e	522.047	567.926	-0.121523	0.998009	447	600	585	468	649	mmu:26939	Putative uncharacterized protein
Mtus1	257.342	237.723	0.114409	0.996867	277	235	323	238	165	mmu:102103	Microtubule-associated tumor suppressor 1 homolog
Cdc6	365.661	291.08	0.329089	0.977281	318	415	366	299	219	mmu:23834	Cell division control protein 6 homolog
Polr3d	254.688	245.321	0.0540592	0.997501	229	281	244	240	250	mmu:67065	DNA-directed RNA polymerase III subunit RPC4
Cdc7	354.931	362.474	-0.0303357	0.997884	398	307	402	414	276	mmu:12545	Cell division cycle 7 (S. cerevisiae), isoform CRA_a
Polr3a	654.436	654.914	-0.00105298	1	650	656	721	598	652	mmu:218832	DNA-directed RNA polymerase
Xab2	929.929	878.324	0.082368	0.996816	838	1024	1007	780	863	mmu:67439	XPA binding protein 2, isoform CRA_a
Morf4l2	2921.42	2772.15	0.0756605	0.999014	2599	3253	3215	2445	2710	mmu:56397	Mortality factor 4-like protein 2
Morf4l1	1109.89	1099.76	0.013231	0.999024	1115	1099	1226	1087	1000	mmu:21761	Mortality factor 4-like protein 1
Ssu2	50.3641	43.989	0.195251	1	57	43	52	41	40	mmu:243612	Protein SSUH2 homolog
Ogfr	538.997	471.285	0.193679	1	544	531	551	455	418	mmu:72075	Putative uncharacterized protein
Nde1	884.628	899.827	-0.0245772	1	870	896	1023	879	812	mmu:67203	Nuclear distribution protein nudE homolog 1
Gpr3	12.5822	19.1136	-0.603213	1	14	11	24	14	20	mmu:14748	G-protein-coupled receptor 3
Baat	6.53292	5.53644	0.23877	1	7	6	8	7	2	mmu:12012	Bile acid-CoA:amino acid N-acyltransferase
Fmo4	2.59377	4.60345	-0.827665	0.968886	5	0	12	0	3	mmu:226564	Dimethylaniline monooxygenase [N-oxide-forming] 4
Fmo5	37.0522	31.2466	0.24586	1	36	38	40	30	25	mmu:14263	Dimethylaniline monooxygenase [N-oxide-forming] 5
Tatdn3	154.671	144.885	0.0942987	1	149	160	189	126	126	mmu:68972	Putative deoxyribonuclease TATDN3
Tatdn2	1012.85	1041.63	-0.0404208	1	982	1041	1156	1030	951	mmu:381801	Protein Tatdn2
Tatdn1	357.905	379.767	-0.0855377	1	345	370	413	338	391	mmu:69694	Putative deoxyribonuclease TATDN1
Strap	3684.42	3321.65	0.149538	0.599164	3531	3831	3513	3267	3194	mmu:20901	Serine/threonine kinase receptor associated protein
Cd3eap	234.157	212.627	0.139156	0.996955	209	260	247	180	215	mmu:70333	Cd3eap protein
Crip1	670.394	925.702	-0.465539	0.0140628	705	630	1149	845	814	mmu:12925	Cysteine-rich protein 1 (Intestinal)
Strbp	638.4	600.879	0.0873859	0.997417	579	699	706	558	552	mmu:20744	Spermatid perinuclear RNA-binding protein
Gm3837	53.8112	53.762	0.00131987	1	45	63	66	55	42	mmu:100042424	predicted gene 3837
Crip2	1582.23	1707.25	-0.109721	0.995463	1606	1549	1913	1727	1505	mmu:68337	Crip2 protein
Ogg1	406.793	328.963	0.306366	0.875761	360	455	332	312	341	mmu:18294	8-oxoguanine DNA-glycosylase 1, isoform CRA_b
Fmn1	210.302	220.021	-0.0651794	0.996123	232	186	282	212	175	mmu:14260	Fmn1 protein
Cdh5	18.6315	23.1745	-0.314792	1	21	16	33	19	19	mmu:12562	Cadherin-5
Cdh6	0.967215	3.48572	-1.84955	0.95469	0	2	1	2	7	mmu:12563	Cadherin-6
Carns1	33.3239	51.7363	-0.634617	0.902283	40	26	53	43	59	mmu:107239	Carnosine synthase 1
Cdh1	6.56806	4.18545	0.650086	1	8	5	1	6	5	mmu:12550	Cadherin-1
Csnk1g2	1019.05	966.748	0.0760128	0.997435	1007	1027	1141	815	966	mmu:103236	Casein kinase I isoform gamma-2
Csnk1g1	1013.92	968.281	0.0664391	1	971	1055	1141	907	879	mmu:214897	Casein kinase I isoform gamma-1
Rps9	3622.28	3116.42	0.217009	0.602118	3483	3754	3245	2916	3187	mmu:76846	40S ribosomal protein S9
Rps6	351.591	343.146	0.0350751	0.997118	358	343	326	323	375	mmu:20104	40S ribosomal protein S6
4921536K21Rik	116.819	128.483	-0.137298	0.996213	104	130	138	105	143	mmu:67430	Uncharacterized protein C5orf52 homolog
Csnk1g3	1185.21	1047.57	0.178094	0.811016	1194	1170	1123	1012	1013	mmu:70425	Casein kinase I isoform gamma-3
Rps5	5569.27	5692.14	-0.0314819	0.999587	4955	6201	6334	5567	5244	mmu:20103	40S ribosomal protein S5
Rps8	803.872	751.706	0.0967988	0.999112	939	655	683	854	702	mmu:20116	40S ribosomal protein S8
Rps7	1368.47	1409.13	-0.0422449	0.998363	1372	1358	1493	1427	1312	mmu:20115	40S ribosomal protein S7
Gpt2	2167.37	1852.15	0.226747	0.994462	2032	2302	1719	1852	1950	mmu:108682	Alanine aminotransferase 2
Hjurp	3287.31	3384.64	-0.042095	0.999254	3130	3440	4264	3015	2998	mmu:381280	Holliday junction recognition protein
Klk14	4.97666	5.90735	-0.247333	0.995333	4	6	8	1	9	mmu:317653	Kallikrein-14
Clybl	17.8668	19.8723	-0.153483	1	13	23	17	21	21	mmu:69634	Citrate lyase subunit beta-like protein, mitochondrial
Fert2	853.775	853.173	0.00101752	1	804	903	947	781	841	mmu:14158	Tyrosine-protein kinase Fer
Dld	2319.52	2129.81	0.123101	0.996455	2233	2401	2142	2031	2203	mmu:13382	Dihydrolipoyl dehydrogenase, mitochondrial
2810403A07Rik	1357.32	1267.75	0.0984855	0.996471	1385	1321	1424	1133	1263	mmu:74200	UPF0469 protein KIAA0907
Klk10	246.835	260.561	-0.0780732	0.996119	267	224	321	242	227	mmu:69540	Protein Klk10
Tbc1d8b	509.992	481.409	0.0832124	0.996946	448	574	583	463	412	mmu:245638	TBC1 domain family member 8B
Rps3	5832.02	5138.89	0.182538	0.98783	5606	6046	5259	4808	5332	mmu:27050	40S ribosomal protein S3
Shoc2	586.286	523.443	0.163572	0.991794	541	632	558	447	567	mmu:56392	Leucine-rich repeat protein SHOC-2
Ralgapa2	425.97	462.906	-0.119969	0.99534	369	485	562	418	422	mmu:241694	Ral GTPase-activating protein subunit alpha-2
Ralgapa1	2116.69	2065.27	0.0354816	0.999552	2021	2209	2371	2013	1849	mmu:56784	Garnl1 protein
Cript	987.66	895.142	0.141898	0.990489	967	1005	1083	880	748	mmu:56724	Cysteine-rich PDZ-binding protein
Gps1	602.63	581.673	0.0510632	0.997789	607	595	706	569	487	mmu:209318	COP9 signalosome complex subunit 1
Gps2	196.63	145.747	0.432015	1	187	206	162	147	130	mmu:56310	Protein Gps2
Mycbp	171.236	165.762	0.046872	1	180	161	195	152	154	mmu:56309	C-Myc-binding protein
Nudcd2	431.666	435.836	-0.0138708	0.999712	421	441	458	402	448	mmu:52653	NudC domain-containing protein 2
Bag6	3648.34	3497.42	0.0609507	0.996311	3509	3780	3858	3197	3472	mmu:224727	Large proline-rich protein BAG6
Nudcd3	1282.73	1312.76	-0.0333793	0.998274	1258	1303	1592	1235	1149	mmu:209586	NudC domain containing 3, isoform CRA_a
Bag4	553.963	500.753	0.145689	0.994652	557	548	591	486	437	mmu:67384	BCL2-associated athanogene 4
Bag5	497.198	458.226	0.117761	1	483	510	510	419	451	mmu:70369	BAG family molecular chaperone regulator 5
Maea	1041.32	1007.69	0.0473638	1	994	1087	1144	977	918	mmu:59003	Macrophage erythroblast attacher
Bag2	402.914	430.155	-0.0943858	1	401	403	499	407	393	mmu:213539	BAG family molecular chaperone regulator 2
Bag3	1041.02	1136.82	-0.126999	0.977202	958	1125	1285	1038	1104	mmu:29810	BCL2-associated athanogene 3
Dgkq	563.328	619.637	-0.137447	0.993349	507	621	690	544	632	mmu:110524	Diacylglycerol kinase theta
Nudcd1	1110.7	1123.72	-0.0168208	0.998486	1014	1209	1221	1003	1155	mmu:67429	NudC domain-containing protein 1
Bag1	964.107	909.957	0.0833945	0.996971	861	1070	960	902	870	mmu:12017	BAG family molecular chaperone regulator 1
Cited2	1807.06	1812.01	-0.00394823	0.998799	1701	1912	2153	1764	1564	mmu:17684	Cbp/p300-interacting transactivator 2
Palld	1543.59	1454.67	0.0855948	0.998299	1456	1630	1851	1292	1277	mmu:72333	Palladin isoform
Xaf1	13.5143	19.4621	-0.526183	1	13	14	30	14	16	mmu:327959	XIAP-associated factor 1
Ptcd1	152.781	147.638	0.049396	0.99749	164	140	184	139	125	mmu:71799	Pentatricopeptide repeat-containing protein 1, mitochondrial
Ptcd2	425.142	439.785	-0.0488565	1	428	420	522	404	404	mmu:68927	Pentatricopeptide repeat-containing protein 2, mitochondrial
Ptcd3	1569.45	1425.17	0.139125	1	1504	1632	1668	1309	1329	mmu:69956	Pentatricopeptide repeat domain-containing protein 3, mitochondrial
Dgkh	298.133	281.727	0.0816575	0.999476	268	329	298	283	265	mmu:380921	Diacylglycerol kinase
E430025E21Rik	4858.4	5046.31	-0.0547477	0.997643	4777	4922	5481	4810	4885	mmu:223593	Putative uncharacterized protein
Csnk1a1	6667.6	6539.14	0.0280668	0.998777	6305	7024	7341	6105	6259	mmu:93687	Casein kinase I isoform alpha
Crim1	1540.85	1529.38	0.0107844	0.99897	1392	1693	1927	1390	1327	mmu:50766	Putative uncharacterized protein
Vps9d1	252.384	274.519	-0.121284	0.996458	246	258	296	234	295	mmu:72325	VPS9 domain-containing protein 1
Palm3	7.46499	1.00246	2.89659	1	6	9	1	1	1	mmu:74337	Paralemmin-3
Mapkap1	182.008	214.282	-0.235508	1	170	194	249	180	218	mmu:227743	Target of rapamycin complex 2 subunit MAPKAP1
Dgkz	916.703	879.973	0.058996	0.998337	902	928	1041	859	761	mmu:104418	Diacylglycerol kinase zeta
Otud6b	1493.78	1476.93	0.0163701	0.998717	1415	1571	1771	1413	1286	mmu:72201	OTU domain-containing protein 6B
Mdfic	2677.68	2510.02	0.0932865	0.999243	2434	2926	2536	2231	2748	mmu:16543	MyoD family inhibitor domain-containing protein
Madd	501.798	430.181	0.222162	0.992337	435	571	435	379	474	mmu:228355	MAP kinase-activating death domain protein
Maf1	466.337	484.527	-0.055206	0.997701	403	532	540	398	521	mmu:68877	Repressor of RNA polymerase III transcription MAF1 homolog
Tgfb2	4.00944	3.47386	0.206864	1	4	4	7	4	0	mmu:21808	Transforming growth factor beta-2
Tgfb1	1580.71	1591.36	-0.00969325	0.998953	1549	1607	1909	1459	1448	mmu:21803	Transforming growth factor beta-1
Dgke	222.093	218.288	0.02493	0.996602	251	190	247	188	223	mmu:56077	Diacylglycerol kinase epsilon
Dgkd	70.3058	47.7017	0.559604	0.979996	74	66	32	33	75	mmu:227333	Protein Dgkd
Fmr1	1700.42	1553.98	0.129924	0.99763	1749	1640	1805	1585	1304	mmu:14265	Fragile X mental retardation protein 1 homolog
Dgka	379.456	364.626	0.0575149	0.997168	339	421	406	314	378	mmu:13139	Truncated diacylglycerol kinase alpha Flt1-Pr2
Tgfb3	111.737	114.033	-0.0293385	0.998314	97	127	148	104	95	mmu:21809	Transforming growth factor beta-3
Rpsa	20732.6	18543.9	0.160961	0.999882	19344	22121	23298	14063	18916	mmu:16785	40S ribosomal protein SA
Fam122a	206.548	202.383	0.0293888	1	194	219	210	197	200	mmu:68034	Protein FAM122A
Fam122b	251.584	261.351	-0.0549497	1	237	266	314	237	240	mmu:78755	Synoviocyte proliferation associated in collagen-induced arthritis 2
Otud7b	1473.39	1478.33	-0.00482977	0.99997	1454	1487	1727	1348	1391	mmu:229603	OTU domain-containing protein 7B
Rtn4ip1	330.066	322.795	0.0321374	0.997767	351	306	370	301	303	mmu:170728	Reticulon-4-interacting protein 1, mitochondrial
AA792892	20.6363	8.36559	1.30264	1	23	18	14	9	3	mmu:100554	Expressed sequence AA792892
Dos	221.979	197.13	0.171274	0.993449	234	208	234	159	203	mmu:100503659	Protein Dos
Tgfbi	441.469	474.625	-0.104476	0.995982	466	413	597	426	418	mmu:21810	Transforming growth factor, beta induced
Bai1	0	4.77379	-20	1	0	0	9	4	2	mmu:107831	Brain-specific angiogenesis inhibitor 1
Gpx1	1035.52	1042.05	-0.00906374	0.999901	994	1075	1165	936	1038	mmu:14775	Glutathione peroxidase 1
Gpx4	2362.13	2468.34	-0.0634519	0.998992	2331	2384	3116	2081	2298	mmu:625249	Phospholipid hydroperoxide glutathione peroxidase, mitochondrial
Gpx8	351.6	368.523	-0.0678207	0.9973	372	328	507	298	321	mmu:69590	Probable glutathione peroxidase 8
Tsnaxip1	4.00944	2.12153	0.918298	1	4	4	6	1	0	mmu:72236	Translin-associated factor X-interacting protein 1
Plxdc1	112.097	95.8048	0.226579	0.993372	121	102	120	115	56	mmu:72324	Plexin domain-containing protein 1
Cdk8	994.686	1060.2	-0.0920207	0.99722	933	1056	1091	996	1091	mmu:264064	Cyclin-dependent kinase 8
Cdk9	699.474	610.982	0.19514	0.974929	638	762	651	543	641	mmu:107951	Cyclin-dependent kinase 9
Dr1	1553.88	1526.78	0.0253849	0.998616	1515	1588	1633	1421	1533	mmu:13486	Putative uncharacterized protein
Cdk6	105.283	149.845	-0.509199	1	106	104	147	148	153	mmu:12571	Cyclin-dependent kinase 6
Gcfc2	535.726	534.646	0.00291253	0.997898	561	506	604	534	474	mmu:330361	GC-rich sequence DNA-binding factor 2
Cdk7	521.388	519.319	0.00573653	0.998122	442	604	538	448	571	mmu:12572	Cyclin-dependent kinase 7 (Homolog of Xenopus MO15 cdk-activating kinase), isoform CRA_a
Rab3il1	3.9743	1.77563	1.16237	0.973113	3	5	0	0	5	mmu:74760	Guanine nucleotide exchange factor for Rab-3A
Cdk4	6464.94	6641.86	-0.0389501	0.999545	5864	7078	7345	6113	6537	mmu:12567	Cyclin-dependent kinase 4
Cdk5	7.98374	9.62101	-0.269124	0.99058	7	9	17	3	10	mmu:12568	Cyclin-dependent-like kinase 5
Mafg	2760.33	3179.39	-0.20391	0.0237944	2749	2759	3489	2952	3126	mmu:17134	Transcription factor MafG
Cdk2	1266.49	1030.71	0.297202	0.993121	1305	1219	1227	1125	767	mmu:12566	Cyclin-dependent kinase 2
F2r	1067.54	1197.66	-0.165926	0.485729	1052	1079	1411	1077	1132	mmu:14062	Proteinase-activated receptor 1
Maff	576.262	639.009	-0.149112	0.987908	531	622	792	562	584	mmu:17133	Transcription factor MafF
Gm13157	535.743	554.887	-0.0506534	0.997977	589	476	674	550	457	mmu:100041677	Protein Gm13157
Cdk1	1892.31	1950.48	-0.0436859	0.999228	1980	1789	2508	1738	1685	mmu:12534	Cyclin-dependent kinase 1
Mafk	736.306	678.188	0.11862	0.998597	654	821	631	563	827	mmu:17135	Putative uncharacterized protein
Zfp606	281.909	266.318	0.0820822	1	288	274	302	244	257	mmu:67370	Zinc finger protein 606
Sap30bp	92.6572	84.4152	0.1344	0.994592	77	109	87	71	95	mmu:57230	SAP30-binding protein
Zfp607	227.236	268.664	-0.241607	0.982784	246	206	274	264	267	mmu:545938	MCG1051036
Bccip	605.172	636.562	-0.0729565	1	583	626	690	590	634	mmu:66165	BRCA2 and CDKN1A-interacting protein
Zfp608	97.2557	117.665	-0.274832	0.986235	84	111	158	114	87	mmu:269023	Zinc finger protein 608
Zfp609	1376.43	1295.21	0.0877426	0.99844	1227	1530	1501	1080	1329	mmu:214812	Zinc finger protein 609
Fam120a	11054.3	10068.7	0.134735	0.840314	10679	11403	12005	9388	9067	mmu:218236	Putative uncharacterized protein
Mafa	59.8338	61.8563	-0.0479614	0.994239	65	54	91	50	49	mmu:378435	Transcription factor MafA
Fam120b	827.669	784.48	0.0773173	1	818	834	867	783	712	mmu:67544	Constitutive coactivator of peroxisome proliferator-activated receptor gamma
Fam120c	87.9182	68.7778	0.354217	0.987	66	111	81	78	49	mmu:207375	Family with sequence similarity 120, member C
Meis1	173.462	160.247	0.114322	0.995876	147	201	174	165	143	mmu:17268	Homeobox protein Meis1
Fam126a	1208.18	1349.44	-0.159534	0.997988	1297	1107	1589	1397	1094	mmu:84652	Hyccin
Fam126b	707.992	692.194	0.0325553	0.99803	729	682	842	663	592	mmu:213056	Protein FAM126B
Ptch1	426.313	484.785	-0.185434	0.991452	365	490	528	440	490	mmu:19206	Protein patched homolog 1
Bak1	1264.89	982.928	0.363858	6.21057e-11	1232	1294	1186	923	867	mmu:12018	Bcl-2 homologous antagonist/killer
Polr2j	183.37	173.815	0.0772084	0.996768	195	170	220	163	145	mmu:20022	DNA-directed RNA polymerase II subunit RPB11
Polr2i	108.317	106.406	0.0256722	1	96	121	122	89	110	mmu:69920	DNA-directed RNA polymerase II subunit RPB9
Polr2l	178.737	172.251	0.0533198	0.996183	187	169	228	169	128	mmu:66491	DNA-directed RNA polymerases I, II, and III subunit RPABC5
Polr2k	42.1694	43.3496	-0.0398199	1	44	40	51	37	43	mmu:17749	MCG1040972
Polr2f	244.014	247.758	-0.021967	0.997327	228	260	282	198	267	mmu:69833	DNA-directed RNA polymerases I, II, and III subunit RPABC2
Polr2e	539.886	525.034	0.0402436	1	528	550	631	464	494	mmu:66420	Putative uncharacterized protein
Polr2h	133.103	139.535	-0.0680852	0.996421	127	139	95	129	186	mmu:245841	DNA-directed RNA polymerases I, II, and III subunit RPABC3
Polr2g	262.602	344.212	-0.390423	0.68635	234	292	342	361	327	mmu:67710	DNA-directed RNA polymerase II subunit RPB7
Polr2b	1326.24	1327.16	-0.00100274	0.998808	1395	1246	1502	1333	1167	mmu:231329	DNA-directed RNA polymerase II subunit RPB2
Zfp617	434.426	415.192	0.0653321	0.997299	472	392	458	420	372	mmu:170938	Protein Zfp617
Polr2a	3890.48	3522.68	0.143275	0.900472	3670	4108	3887	3188	3528	mmu:20020	DNA-directed RNA polymerase II subunit RPB1
Polr2d	238.948	241.624	-0.0160619	0.996787	249	227	260	199	267	mmu:69241	DNA-directed RNA polymerase II subunit RPB4
Zfp619	54.3299	49.3223	0.139508	0.994643	46	63	57	59	33	mmu:70227	Protein Zfp619
Polr2c	1268.16	1349.02	-0.0891699	0.998333	1215	1319	1336	1282	1417	mmu:20021	DNA-directed RNA polymerase II subunit RPB3
LOC102638054	33.5264	34.0234	-0.0212313	1	32	35	35	34	33	mmu:102638054	triple functional domain protein-like
Meis3	46.4165	37.943	0.290805	0.991443	41	52	35	29	49	mmu:17537	Homeobox protein Meis3
LOC102638053	6.8408	7.01857	-0.0370129	0.982015	2	12	1	9	10	mmu:102638053	uncharacterized LOC102638053
Meis2	513.685	476.492	0.108434	0.997768	443	587	616	361	472	mmu:17536	Homeobox protein Meis2
LOC102640370	23.0192	19.5041	0.23906	1	22	24	17	26	15	mmu:102640370	zinc finger protein 700-like
K230010J24Rik	6.98138	7.60954	-0.124297	1	6	8	9	6	8	mmu:432964	Protein K230010J24Rik
Txnl4a	1693.98	1619.96	0.0644608	1	1621	1764	1803	1522	1554	mmu:27366	Thioredoxin-like protein 4A
Txnl4b	198.108	184.458	0.10299	0.995688	174	223	233	139	188	mmu:234723	Thioredoxin-like protein 4B
Zfp622	905.091	794.625	0.187789	0.995206	778	1037	812	752	817	mmu:52521	Putative uncharacterized protein
Zfp623	357.667	342.053	0.0643979	1	352	362	392	306	334	mmu:78834	MKIAA0628 protein
Polr1e	182.773	166.537	0.134207	1	178	187	164	163	171	mmu:64424	DNA-directed RNA polymerase I subunit RPA49
Polr1d	487.244	531.029	-0.124146	0.996564	475	498	547	515	530	mmu:20018	DNA-directed RNA polymerases I and III subunit RPAC2
Zfp626	265.572	237.464	0.161398	0.996092	291	237	279	265	174	mmu:71163	Protein Zfp626
Dse	819.315	988.823	-0.271293	0.014725	828	806	1176	936	879	mmu:212898	Dermatan-sulfate epimerase
Polr1a	569.193	535.309	0.0885465	0.996669	495	646	607	483	524	mmu:20019	DNA-directed RNA polymerase I subunit RPA1
Zfp628	473.213	481.872	-0.0261608	0.997662	406	543	522	470	457	mmu:232816	Zinc finger protein 628
Zfp629	440.344	412.568	0.0939995	0.99746	434	445	442	434	364	mmu:320683	Zinc finger protein 629
Polr1c	353.571	360.612	-0.0284506	0.999222	318	390	383	342	358	mmu:20016	Polr1c protein
Polr1b	600.767	565.507	0.0872616	0.996605	554	648	576	514	604	mmu:20017	DNA-directed RNA polymerase I subunit RPA2
Ydjc	6.98138	3.5394	0.980005	1	6	8	6	2	3	mmu:69101	UPF0249 protein ydjC homolog
Dsp	5.49541	1.65243	1.73364	1	5	6	2	1	2	mmu:109620	Desmoplakin
Arhgef10l	805.898	823.378	-0.030957	0.998138	804	804	890	859	727	mmu:72754	Rho guanine nucleotide exchange factor 10-like protein
Dst	479.92	447.071	0.10229	0.996475	473	485	455	385	499	mmu:13518	Dystonin
Klra17	137.385	120.801	0.185593	0.992554	125	150	111	134	115	mmu:170733	Lectin-like transmembrane protein
2410004B18Rik	90.4852	101.592	-0.167031	1	84	97	119	98	90	mmu:66421	Protein 2410004B18Rik
Acin1	729.27	749.515	-0.0395034	1	729	726	820	707	728	mmu:56215	Apoptotic chromatin condensation inducer in the nucleus
Kirrel	3188.41	3631.97	-0.187916	0.0886146	3123	3243	3939	3382	3600	mmu:170643	Kin of IRRE-like protein 1
Zfp637	226.893	218.232	0.0561499	0.996525	250	201	271	199	192	mmu:232337	Zinc finger protein 32
Zfp639	727.943	719.041	0.0177509	1	705	749	767	681	712	mmu:67778	Zfp639 protein
0610031J06Rik	2391.39	2460.86	-0.0413106	0.998666	2269	2511	2891	2254	2292	mmu:56700	Protein Glmp
Dars2	319.067	335.693	-0.0732845	0.996551	327	309	422	281	316	mmu:226539	Dars2 protein
LOC102639362	50.7338	48.4183	0.0673961	0.999736	40	62	49	46	50	mmu:102639362	uncharacterized LOC102639362
Dtl	907.435	701.057	0.372263	0.991452	941	867	891	761	479	mmu:76843	Denticleless protein homolog
Nrip2	2.48833	4.78302	-0.942744	1	2	3	3	3	8	mmu:60345	Nuclear receptor-interacting protein 2
Nrip1	1679.48	1548.03	0.11758	0.997088	1511	1852	1640	1417	1591	mmu:268903	Nuclear receptor-interacting protein 1
Rell1	1585.95	1352.18	0.230061	0.752866	1533	1635	1635	1329	1131	mmu:100532	RELT-like protein 1
Tbc1d19	873.821	893.484	-0.0321036	0.99999	879	864	982	855	852	mmu:67249	Protein Tbc1d19
Adamtsl3	72.4779	66.3709	0.126989	1	67	78	69	53	77	mmu:269959	Protein Adamtsl3
Adamtsl5	1425.35	1396.45	0.0295515	0.998978	1408	1437	1623	1244	1350	mmu:66548	ADAMTS-like 5, isoform CRA_c
Adamtsl4	50.7507	80.8218	-0.671317	0.947875	68	32	111	77	59	mmu:229595	ADAMTS-like protein 4
Mdh1b	4.38761	2.06258	1.08899	0.962409	1	8	1	3	2	mmu:76668	Putative malate dehydrogenase 1B
Cdo1	15.4487	13.8025	0.162559	0.996195	13	18	24	8	11	mmu:12583	Cysteine dioxygenase type 1
Tbc1d12	283.589	302.121	-0.0913221	1	267	300	355	269	289	mmu:209478	Tbc1d12 protein
Tbc1d13	1036.73	899.078	0.205525	1	1001	1070	1027	802	883	mmu:70296	TBC1 domain family member 13
Zfp644	1408.26	1354.8	0.0558265	0.998124	1417	1392	1598	1314	1184	mmu:52397	Protein Zfp644
Tbc1d14	385.619	410.517	-0.0902653	0.997778	363	408	495	404	344	mmu:100855	TBC1 domain family member 14
Tbc1d15	1113.79	1015.05	0.133933	0.967277	1047	1180	1102	1033	918	mmu:66687	Putative uncharacterized protein
Zfp646	1093.02	1130.08	-0.0480998	0.99818	1144	1033	1247	1097	1058	mmu:233905	Protein Zfp646
Tbc1d16	9.91817	8.59885	0.205931	1	7	13	10	12	4	mmu:207592	Protein Tbc1d16
Tbc1d17	541.46	485.464	0.157491	0.982883	504	579	492	467	495	mmu:233204	Tbc1d17 protein
Cdnf	19.3879	16.8834	0.199552	0.990098	15	24	14	11	25	mmu:227526	Cerebral dopamine neurotrophic factor
Strn4	1475.62	1417.49	0.0579836	0.997841	1421	1527	1514	1280	1464	mmu:97387	Striatin-4
Strn3	2328.43	2471.9	-0.0862621	1	2239	2413	2763	2338	2346	mmu:94186	Strn3 protein
Dut	457.077	504.826	-0.14335	0.996478	456	456	483	468	556	mmu:110074	Dutp protein
F8a	198.3	217.136	-0.130911	1	207	188	248	198	209	mmu:14070	Factor VIII intron 22 protein
2810021J22Rik	1.48597	3.00212	-1.01458	1	1	2	3	5	1	mmu:69944	Protein 2810021J22Rik
Cdr2	415.867	409.649	0.0217337	0.997758	343	492	435	354	441	mmu:12585	Cerebellar degeneration-related protein 2
Sptan1	1489.47	1486.69	0.00270261	0.999264	1430	1546	1762	1420	1314	mmu:20740	Spectrin alpha chain, non-erythrocytic 1
Zfp532	656.794	662.242	-0.0119174	1	607	707	716	627	648	mmu:328977	Putative uncharacterized protein
LOC102639466	6.01417	11.8434	-0.977649	1	6	6	15	14	7	mmu:102639466	putative uncharacterized protein ENSP00000383309-like
Aspscr1	590.436	646.512	-0.130898	0.995927	549	632	685	702	555	mmu:68938	Tether-containing UBX domain for GLUT4
Ppp3ca	2230.8	2157.05	0.0485017	0.999006	2103	2357	2364	1842	2283	mmu:19055	Serine/threonine-protein phosphatase 2B catalytic subunit alpha isoform
Ppp3cb	1145.07	1141.11	0.00499433	0.998726	1070	1220	1204	1128	1094	mmu:19056	Serine/threonine-protein phosphatase 2B catalytic subunit beta isoform
Hspe1	1140.22	1350.91	-0.244615	0.96065	1001	1284	1484	1221	1360	mmu:15528	MCG117539
Ppp3cc	200.393	191.85	0.062855	1	184	217	209	174	194	mmu:19057	Serine/threonine-protein phosphatase 2B catalytic subunit gamma isoform
1810026J23Rik	552.97	561.411	-0.0218565	0.99873	515	591	663	482	552	mmu:69773	Uncharacterized protein C19orf52 homolog
Gm13212	5.46027	2.47666	1.14058	1	4	7	6	1	1	mmu:433801	Protein Gm13212
Kcnip2	10.3315	12.0898	-0.226746	0.993949	5	16	11	12	13	mmu:80906	Kv channel-interacting protein 2
Cdon	497.78	575.54	-0.209409	0.993559	417	582	652	493	590	mmu:57810	Cell adhesion molecule-related/down-regulated by oncogenes
LOC102640454	5.53056	7.66983	-0.471769	1	6	5	8	6	9	mmu:102640454	uncharacterized LOC102640454
C920025E04Rik	11.0963	9.02742	0.297689	1	13	9	9	7	11	mmu:667803	C920025E04Rik protein
LOC102640457	61.8301	51.0679	0.275892	1	53	71	52	50	51	mmu:102640457	zinc finger protein Rlf-like
Hspd1	7631.95	6860.47	0.153744	0.992955	7173	8087	7429	6134	7062	mmu:15510	60 kDa heat shock protein, mitochondrial
Ecsit	213.468	222.097	-0.0571725	1	212	214	224	212	229	mmu:26940	Evolutionarily conserved-signaling intermediate in Toll pathway, mitochondrial
Serinc3	5072.72	4990.27	0.0236402	1	4903	5230	5689	4607	4756	mmu:26943	Putative uncharacterized protein
Serinc5	290.193	281.255	0.0451317	0.996967	276	304	379	226	253	mmu:218442	Serine incorporator 5
9230110C19Rik	116.458	145.236	-0.31859	0.989005	135	96	207	120	118	mmu:234912	RIKEN cDNA 9230110C19, isoform CRA_b
Mms22l	803.84	734.289	0.13056	0.997968	828	774	832	820	563	mmu:212377	Protein MMS22-like
Zfp551	31.4514	32.7863	-0.0599728	1	28	35	44	28	28	mmu:619331	Zinc finger protein 551
Serinc1	7106.81	6665.27	0.0925379	0.141642	6803	7398	7307	6455	6295	mmu:56442	Axotomy induced glycoprotein 2
Zfp553	344.884	313.463	0.137816	0.995905	291	401	350	257	337	mmu:233887	Zinc finger protein 48
Cdsn	401.552	319.913	0.327906	0.98971	376	427	265	293	390	mmu:386463	Putative uncharacterized protein
Maob	2.41804	2.18182	0.148307	0.976354	0	5	5	1	1	mmu:109731	Amine oxidase [flavin-containing] B
Maoa	1653.76	1533.01	0.109385	0.995296	1536	1772	1600	1430	1569	mmu:17161	Putative uncharacterized protein
2200002D01Rik	293.613	332.86	-0.181	1	277	310	372	344	287	mmu:72275	HAI-2 related small peptide
Dxo	231.766	224.753	0.044326	0.996483	196	269	234	188	252	mmu:112403	Decapping and exoribonuclease protein
Gm15854	77.3842	59.166	0.387271	0.976366	69	86	70	69	40	mmu:667764	predicted gene 15854
Star	22.3598	15.4929	0.529304	0.984893	17	28	19	20	8	mmu:20845	Steroidogenic acute regulatory protein, mitochondrial
Map2	21.0144	13.6085	0.62687	1	20	22	15	18	8	mmu:17756	Microtubule-associated protein 2
BC052040	39.646	42.6944	-0.106871	1	41	38	50	39	40	mmu:399568	Protein BC052040
Map6	1721.35	1631.31	0.07751	0.998789	1519	1930	1802	1416	1692	mmu:17760	Microtubule-associated protein 6
Map4	56.5104	55.8993	0.0156862	1	53	60	72	50	48	mmu:17758	Microtubule-associated protein 4
Zfp560	111.06	113.389	-0.0299482	0.995138	119	102	152	122	72	mmu:434377	Zinc finger protein 560
Trim34a	41.2022	53.4134	-0.374479	1	44	38	72	50	41	mmu:94094	Tripartite motif-containing protein 34A
Exph5	108.608	99.4591	0.126953	0.996936	63	157	73	73	147	mmu:320051	Exophilin-5
Bap1	818.236	838.542	-0.0353667	1	756	881	947	808	773	mmu:104416	Ubiquitin carboxyl-terminal hydrolase BAP1
Zfp563	196.085	221.869	-0.178231	1	199	192	251	220	198	mmu:240068	Protein Zfp563
Cds2	1183.83	1180.81	0.0036891	0.99858	1196	1165	1414	1069	1090	mmu:110911	Phosphatidate cytidylyltransferase 2
Banp	17.1456	14.8155	0.210726	0.994423	20	14	13	10	21	mmu:53325	Protein BANP
Cdt1	1814.74	1259.76	0.526618	0	1782	1841	1545	1130	1143	mmu:67177	DNA replication factor Cdt1
Zfp566	58.48	55.2194	0.082767	0.993377	54	63	42	51	70	mmu:72556	Mszf4
Zfp568	623.856	505.566	0.303316	0.0231065	578	670	523	485	508	mmu:243905	Protein Zfp568
Slc30a1	384.221	371.529	0.0484606	0.997906	392	374	418	385	317	mmu:22782	Zinc transporter 1
Hspb8	1669.35	1579.12	0.0801677	0.998491	1677	1653	1984	1424	1386	mmu:80888	Heat shock protein beta-8
Hspb6	763.72	705.61	0.114173	0.997892	746	779	867	525	746	mmu:243912	Putative uncharacterized protein
Slc30a5	1339.99	1203.74	0.154701	0.998543	1126	1563	1221	1094	1290	mmu:69048	Slc30a5 protein
Twf1	2168.88	2235.41	-0.0435885	0.999405	2185	2141	2943	2120	1747	mmu:19230	Twinfilin-1
Dym	566.59	565.271	0.00336291	0.998547	531	602	628	492	582	mmu:69190	Dymeclin
Stc1	29.2442	50.7061	-0.794009	0.530413	34	24	70	45	40	mmu:20855	Stanniocalcin-1
Slc30a4	6134.85	6444.85	-0.0711206	0.999329	6035	6212	6846	5906	6602	mmu:22785	Zinc transporter 4
Twf2	118.243	118.763	-0.00632951	0.996924	117	119	164	99	100	mmu:23999	Twinfilin-2
Slc30a3	8.05403	1.47419	2.44979	1	9	7	5	0	0	mmu:22784	Zinc transporter 3
Hspb2	5.04695	3.89453	0.373962	1	6	4	6	2	4	mmu:69253	Heat shock protein beta-2
Stam	1980.5	1727.5	0.197174	0.999206	1641	2335	1613	1579	1958	mmu:20844	Signal transducing adapter molecule 1
Hspb1	4.90637	7.37891	-0.588753	0.979185	2	8	13	2	8	mmu:15507	Heat shock protein beta-1
Slc30a9	1534.55	1667.73	-0.120076	0.957067	1419	1651	1838	1594	1588	mmu:109108	Solute carrier family 30 (Zinc transporter), member 9, isoform CRA_a
LOC102638120	1.03751	3.72553	-1.84432	0.946597	2	0	3	0	8	mmu:102638120	uncharacterized LOC102638120
Slc30a7	227.871	264.221	-0.213531	1	209	247	325	244	232	mmu:66500	Zinc transporter 7
Slc30a6	325.802	322.656	0.0139988	1	326	324	349	295	326	mmu:210148	Zinc transporter 6
Jakmip3	1.03751	2.76231	-1.41276	0.959519	2	0	1	7	0	mmu:74004	Janus kinase and microtubule-interacting protein 3
Tnfsf12Tnfsf13	66.191	51.9458	0.349629	1	67	65	73	45	41	mmu:619441	Protein Tnfsf12Tnfsf13
Zfp574	488.072	483.751	0.0128306	0.997663	416	563	526	474	455	mmu:232976	Zinc finger protein 574
Zc3h3	199.522	233.531	-0.227066	0.995755	228	168	205	216	273	mmu:223642	Putative uncharacterized protein
Trim30d	129.947	154.228	-0.247142	0.988745	106	155	198	148	123	mmu:209387	Protein Trim30d
LOC102639422	206.416	205.962	0.00317721	0.997142	204	208	191	217	206	mmu:102639422	basic proline-rich protein-like
Oser1	281.928	258.375	0.12586	0.995754	261	303	234	232	303	mmu:66680	Oxidative stress-responsive serine-rich protein 1
Grsf1	1469.46	1473.82	-0.00427171	0.998891	1466	1466	1580	1438	1411	mmu:231413	G-rich sequence factor 1
Hspa9	15452.5	14238.2	0.118075	0.999788	14236	16682	14296	13063	15258	mmu:15526	Stress-70 protein, mitochondrial
Zc3h4	1497.66	1609.18	-0.103619	0.999128	1594	1387	2036	1630	1223	mmu:330474	Zinc finger CCCH domain-containing protein 4
Hspa8	10272.8	11255.7	-0.131818	0.992174	9840	10687	13536	10694	9842	mmu:15481	Heat shock cognate 71 kDa protein
Zfp579	117.479	111.626	0.073731	1	109	126	147	97	96	mmu:68490	Zinc finger protein 579
Hspa5	17550.5	14429	0.282538	0.999987	8803	26848	11911	7606	23192	mmu:14828	78 kDa glucose-regulated protein
Hspa4	3763.11	3585.12	0.0699055	0.998352	3706	3806	3861	3270	3644	mmu:15525	Heat shock 70 kDa protein 4
Trim30a	135.837	189.63	-0.481306	0.118456	136	135	246	170	161	mmu:20128	Tripartite motif-containing protein 30A
Hspa2	25.8505	21.4226	0.271062	0.989541	20	32	33	10	23	mmu:15512	Heat shock protein 70-2
Zc3h6	116.388	150.121	-0.367189	0.981663	133	98	159	173	119	mmu:78751	Zinc finger CCCH domain-containing protein 6
Mb21d1	235.476	211.842	0.152594	1	219	252	254	183	204	mmu:214763	Cyclic GMP-AMP synthase
Riiad1	30.449	29.7764	0.0322264	1	27	34	29	31	29	mmu:66353	RIIa domain-containing protein 1
Mb21d2	264.729	277.355	-0.0672166	0.99698	267	261	235	284	304	mmu:239796	Protein MB21D2
LOC102640427	20.3902	21.1696	-0.0541145	1	16	25	31	17	17	mmu:102640427	uncharacterized LOC102640427
Zc3h8	84.8492	82.9723	0.0322708	1	75	95	93	77	80	mmu:57432	Putative uncharacterized protein
Xpnpep1	1095.01	1078.68	0.0216721	1	1063	1124	1213	1028	1010	mmu:170750	Putative uncharacterized protein
Xpnpep3	45.1765	40.8113	0.146603	1	47	43	40	39	43	mmu:321003	Probable Xaa-Pro aminopeptidase 3
Zfp580	61.3465	59.9982	0.0320611	0.997759	53	70	62	71	47	mmu:68992	Zinc finger protein 580
Msrb3	100.509	112.979	-0.168738	1	94	107	106	117	114	mmu:320183	Methionine-R-sulfoxide reductase B3, mitochondrial
Mapt	5.0118	7.48107	-0.577915	1	5	5	11	9	3	mmu:17762	Microtubule-associated protein tau
Appl2	396.61	433.046	-0.1268	1	373	420	475	398	430	mmu:216190	DCC-interacting protein 13-beta
Msrb1	443.8	459.259	-0.0493996	1	436	450	545	439	405	mmu:27361	Selenoprotein X 1
Appl1	897.667	997.312	-0.151865	1	897	894	1141	941	927	mmu:72993	DCC-interacting protein 13-alpha
Fam103a1	246.678	228.084	0.113064	0.99716	235	258	283	229	180	mmu:67148	RNMT-activating mini protein
LOC102638100	127.019	114.286	0.152394	1	119	135	126	107	111	mmu:102638100	uncharacterized LOC102638100
Cdv3	5155.64	5034.95	0.0341734	0.998283	4937	5365	5489	4895	4762	mmu:321022	Protein CDV3
Spef1	297.726	325.093	-0.126865	0.996784	339	252	389	342	253	mmu:70997	Sperm flagellar protein 1
Spef2	3.00708	5.48667	-0.867566	1	3	3	9	3	5	mmu:320277	Sperm flagellar protein 2
Mau2	1037.37	1083.35	-0.0625664	0.997739	978	1096	1239	952	1077	mmu:74549	MAU2 chromatid cohesion factor homolog
Ilvbl	406.115	397.637	0.0304375	0.999669	382	430	428	356	411	mmu:216136	Acetolactate synthase-like protein
Ythdc1	1283.43	1330.02	-0.0514428	1	1264	1298	1533	1291	1191	mmu:231386	YTH domain-containing protein 1
Zfp592	1044.65	963.363	0.116862	0.990728	1006	1081	1036	863	996	mmu:233410	Zinc finger protein 592
Ythdc2	834.65	797.804	0.0651373	1	824	842	881	797	724	mmu:240255	Probable ATP-dependent RNA helicase YTHDC2
Zfp593	147.549	157.868	-0.0975166	0.995645	139	156	156	132	184	mmu:68040	Putative uncharacterized protein
Alyref2	25.1996	21.6924	0.21621	1	29	21	28	22	16	mmu:56009	RNA and export factor binding protein 2
Zfp595	194.642	216.086	-0.15078	0.993481	213	174	259	210	185	mmu:218314	Zfp595 protein
Zfp597	288.17	240.396	0.261507	0.958516	301	273	250	220	251	mmu:71063	Protein Zfp597
Zfp598	1172.29	1108.87	0.0802333	0.998641	1074	1272	1091	987	1237	mmu:213753	Zinc finger protein 598
Zfp599	23.7136	20.9416	0.179346	0.990568	28	19	35	12	18	mmu:235048	Protein Zfp599
Dzip1l	766.727	770.38	-0.00685739	0.998279	749	782	991	736	616	mmu:72507	DAZ interacting protein 1-like, isoform CRA_b
1600002H07Rik	141.403	121.98	0.213166	1	143	139	151	119	100	mmu:72016	Protein 1600002H07Rik
Glb1l	179.757	162.399	0.146509	1	161	199	174	157	157	mmu:74577	Beta-galactosidase-1-like protein
Mars	2952.59	2920.98	0.0155295	0.999229	2853	3045	3039	2689	3033	mmu:216443	Methionine--tRNA ligase, cytoplasmic
Odf3l1	28.1364	33.2371	-0.240356	1	30	26	36	40	24	mmu:382075	Outer dense fiber protein 3-like protein 1
Myd88	415.32	490.675	-0.240543	0.981296	410	419	491	534	444	mmu:17874	Myeloid differentiation primary response protein MyD88
0610040J01Rik	11.7907	8.90684	0.404669	0.983237	19	4	11	7	9	mmu:76261	Uncharacterized protein C4orf19 homolog
Rbbp4	2789.42	2805	-0.00803784	0.999164	2641	2935	3223	2735	2508	mmu:19646	Histone-binding protein RBBP4
Gm15800	1796.56	1836.27	-0.031541	0.998606	1815	1768	2212	1721	1626	mmu:269700	Protein Gm15800
Rbbp5	851.7	804.527	0.0822049	1	800	903	865	768	785	mmu:213464	Retinoblastoma-binding protein 5
Tbc1d9b	1356.78	1286.51	0.0767286	1	1301	1410	1441	1173	1262	mmu:76795	TBC1 domain family member 9B
Rbbp6	1409.13	1483.3	-0.0740121	0.998059	1428	1382	1837	1393	1269	mmu:19647	Rbbp6 protein
Rbbp7	3389.73	3336.46	0.0228499	0.999368	3416	3345	3979	3290	2826	mmu:245688	Histone-binding protein RBBP7
Rbbp8	998.124	950.282	0.0708626	0.996721	962	1032	978	955	916	mmu:225182	DNA endonuclease RBBP8
Rbbp9	195.355	218.219	-0.159681	1	192	198	259	209	192	mmu:26450	Retinoblastoma binding protein 9
1700008F21Rik	3.59613	4.31258	-0.262106	0.982832	6	1	5	1	7	mmu:75453	Protein 1700008F21Rik
Cdyl	184.118	192.158	-0.0616619	1	175	193	197	197	182	mmu:12593	Putative uncharacterized protein
Brpf1	914.63	822.72	0.152786	0.987979	843	987	889	727	857	mmu:78783	Protein Brpf1
Bckdha	236.391	212.932	0.150782	0.995713	190	285	200	196	239	mmu:12039	2-oxoisovalerate dehydrogenase subunit alpha, mitochondrial
Bckdhb	198.529	207.736	-0.0654022	0.998131	186	211	210	187	225	mmu:12040	Putative uncharacterized protein
1700025G04Rik	365.211	428.021	-0.228953	0.996237	374	354	618	381	314	mmu:69399	Putative uncharacterized protein
Brpf3	173.47	171.987	0.0123882	1	161	186	186	152	179	mmu:268936	Bromodomain and PHD finger containing, 3
Pnrc1	1958.24	1828.83	0.0986418	0.998828	1682	2245	2050	1647	1813	mmu:108767	Putative uncharacterized protein
Pnrc2	2112.82	2010.96	0.0712827	0.999146	1897	2334	2056	1797	2172	mmu:52830	Proline-rich nuclear receptor coactivator 2
Ptbp2	802.012	789.771	0.0221902	0.999783	776	826	933	769	686	mmu:56195	Putative uncharacterized protein
Ptbp3	6619.84	6624.6	-0.00103747	0.999792	7010	6169	7967	6521	5567	mmu:230257	Polypyrimidine tract-binding protein 3
Nkiras1	47.9376	48.1534	-0.00648109	1	43	53	53	55	37	mmu:69721	NF-kappa-B inhibitor-interacting Ras-like protein 1
Nkiras2	808.791	773.771	0.0638618	1	790	825	841	725	761	mmu:71966	NF-kappa-B inhibitor-interacting Ras-like protein 2
Commd9	122.393	137.004	-0.162696	1	125	119	155	121	137	mmu:76501	COMM domain-containing protein 9
Commd8	595.376	727.597	-0.28934	0.827141	607	580	846	748	604	mmu:27784	COMM domain-containing protein 8
Commd7	777.682	798.092	-0.0373758	0.997946	813	736	924	782	704	mmu:99311	COMM domain-containing protein 7
Commd6	134.897	137.257	-0.0250234	1	123	147	156	137	121	mmu:66200	COMM domain containing 6
Commd5	100.966	119.83	-0.247125	1	107	94	146	106	111	mmu:66398	COMM domain-containing protein 5
Mavs	889.034	752.496	0.240555	1	844	933	907	685	686	mmu:228607	Putative uncharacterized protein
Pced1b	32.3483	30.5482	0.0826011	1	26	39	34	28	30	mmu:239647	PC-esterase domain-containing protein 1B
Commd4	363.926	387.475	-0.0904581	0.997656	420	302	465	401	307	mmu:66199	Putative uncharacterized protein
Pced1a	276.608	314.592	-0.18564	0.99048	261	292	318	291	333	mmu:319513	PC-esterase domain-containing protein 1A
Commd3	836.041	856.18	-0.0343408	0.998286	781	891	1044	790	760	mmu:12238	COMM domain containing 3
Commd2	287	270.468	0.0855938	0.996605	309	262	321	256	241	mmu:52245	COMM domain containing 2, isoform CRA_d
Commd1	248.858	288.462	-0.213055	0.988196	242	255	312	237	318	mmu:17846	COMM domain containing 1, isoform CRA_c
2810417H13Rik	1589.02	1613.38	-0.0219518	0.999454	1703	1459	1948	1779	1160	mmu:68026	PCNA-associated factor
Oard1	241.745	253.244	-0.0670438	1	246	236	302	219	245	mmu:106821	Putative uncharacterized protein
3010026O09Rik	48.3242	43.6181	0.147818	0.99954	54	42	52	47	33	mmu:68067	Protein 3010026O09Rik
LOC100504180	9.61029	6.25195	0.620274	1	12	7	8	5	6	mmu:100504180	double homeobox protein 4-like protein 2-like
BC016423	1535.54	1411.36	0.121664	0.997412	1351	1726	1496	1322	1420	mmu:105203	Putative uncharacterized protein
Ebp	889.912	919.146	-0.0466313	1	869	908	1049	904	820	mmu:13595	3-beta-hydroxysteroid-Delta(8),Delta(7)-isomerase
Stil	1193.78	983.247	0.279909	0.000586999	1135	1251	1155	972	845	mmu:20460	SCL-interrupting locus protein homolog
Ecscr	2.07501	2.06387	0.00776769	0.973602	4	0	7	0	0	mmu:68545	Endothelial cell-specific chemotaxis regulator
Stk4	1415.18	1390.9	0.0249641	0.999739	1380	1446	1610	1357	1233	mmu:58231	Serine/threonine-protein kinase 4
Stk3	693.573	710.729	-0.0352505	0.998321	649	738	864	673	616	mmu:56274	Serine/threonine-protein kinase 3
Ptbp1	2542.96	2524.56	0.0104741	0.999877	2426	2656	2827	2318	2461	mmu:19205	Polypyrimidine tract-binding protein 1
Mroh1	2291.14	2348.49	-0.0356701	0.998664	2141	2441	2657	2137	2286	mmu:223658	Protein Mroh1
Ecd	615.327	596.451	0.0449512	0.997623	583	647	640	514	638	mmu:70601	Protein SGT1 homolog
Mroh6	21.155	10.9668	0.947859	1	24	18	12	11	10	mmu:223645	Protein Mroh6
Mroh8	2.97194	11.5723	-1.9612	0.922435	2	4	2	10	21	mmu:629499	Putative uncharacterized protein
Slc43a2	15.4839	25.5425	-0.722131	1	14	17	35	18	25	mmu:215113	Putative uncharacterized protein
Slc43a1	3.56098	3.47257	0.0362734	0.985024	5	2	1	7	2	mmu:72401	Large neutral amino acids transporter small subunit 3
Gmcl1	789.184	830.323	-0.0733108	0.998758	755	822	905	845	748	mmu:23885	Putative uncharacterized protein
A530054K11Rik	500.285	493.132	0.0207772	0.997688	447	555	575	510	405	mmu:212281	Uncharacterized protein
Gm2573	130.096	126.839	0.0365735	1	124	136	153	116	115	mmu:100040052	predicted gene 2573
Cecr5	202.047	218.97	-0.116047	0.996085	176	229	217	211	227	mmu:214932	Cat eye syndrome critical region protein 5 homolog
Palb2	308.956	262.579	0.234651	1	287	331	298	272	222	mmu:233826	Partner and localizer of BRCA2
Anxa11	1272.51	1261.59	0.0124363	0.998598	1146	1402	1385	1131	1280	mmu:11744	Annexin A11
Pkd1	4741.62	4711.65	0.00914747	0.999388	4674	4791	5136	4803	4236	mmu:18763	Polycystin-1
Pkd2	1545.81	1491.34	0.0517548	0.998831	1588	1493	1727	1535	1242	mmu:18764	Polycystin-2
Spg11	1277.6	1361.24	-0.0914869	1	1222	1331	1563	1289	1256	mmu:214585	Spatacsin
2700097O09Rik	81.9912	82.0761	-0.0014933	0.995432	90	73	72	89	83	mmu:72658	Protein 2700097O09Rik
Eed	745.125	647.533	0.20253	0.989845	671	821	782	656	523	mmu:13626	Polycomb protein EED
Stom	3565	2935.04	0.28052	4.74805e-07	3408	3716	3515	2768	2599	mmu:13830	Erythrocyte band 7 integral membrane protein
Il1rn	84.0577	75.7571	0.15	0.996459	80	88	107	69	56	mmu:16181	Interleukin-1 receptor antagonist protein
Trem2	351.996	486.688	-0.467437	0.207286	342	361	628	395	457	mmu:83433	Putative uncharacterized protein
Spg21	1398.41	1365.09	0.03479	0.998916	1247	1554	1523	1146	1442	mmu:27965	Spastic paraplegia 21 homolog (Human)
Spg20	1972.33	1948.78	0.0173349	0.99937	1794	2154	1930	1728	2170	mmu:229285	Spastic paraplegia 20, spartin (Troyer syndrome) homolog (Human), isoform CRA_b
Dgcr2	1422.61	1477.12	-0.0542439	0.998081	1399	1441	1588	1484	1368	mmu:13356	Integral membrane protein DGCR2/IDD
Dgcr6	355.011	301.021	0.238	1	359	349	343	287	278	mmu:13353	Protein DGCR6
Dgcr8	688.525	640.522	0.104261	0.996643	698	675	757	654	526	mmu:94223	Microprocessor complex subunit DGCR8
Iws1	1396.27	1511.72	-0.114612	0.978544	1310	1482	1628	1454	1462	mmu:73473	Protein IWS1 homolog
Fam118a	359.505	323.45	0.152466	0.999904	363	354	346	332	294	mmu:73225	Protein FAM118A
Fam118b	252.789	248.503	0.0246716	1	230	276	273	256	219	mmu:109229	Protein FAM118B
Egf	32.9373	31.1732	0.0794167	0.999206	29	37	29	40	24	mmu:13645	Pro-epidermal growth factor
Esco1	618.571	632.55	-0.0322413	0.998102	634	599	750	605	558	mmu:77805	N-acetyltransferase ESCO1
Samd4b	5369.91	4551.44	0.238574	0.899091	4938	5807	4847	4152	4671	mmu:233033	Sterile alpha motif domain containing 4B, isoform CRA_b
Esco2	695.762	661.906	0.0719676	0.998011	670	720	819	689	500	mmu:71988	Putative uncharacterized protein
Htr6	3.4204	2.00492	0.770617	0.993216	1	6	2	2	2	mmu:15565	5-hydroxytryptamine (Serotonin) receptor 6
Sv2a	6.98138	14.9858	-1.10201	1	6	8	22	9	15	mmu:64051	Synaptic vesicle glycoprotein 2A
Dhdh	4.04459	1.53185	1.40072	1	5	3	4	1	0	mmu:71755	Dhdh protein
Defb41	10.2963	8.54119	0.269623	0.983712	4	17	11	11	4	mmu:77673	Beta-defensin 41
Bbc3	187.195	183.366	0.0298225	0.996275	180	194	192	144	214	mmu:170770	BCL2 binding component 3
Prr14l	1429.33	1412.25	0.0173484	0.998987	1370	1486	1571	1425	1258	mmu:215476	Protein Prr14l
Gon4l	851.322	840.609	0.0182707	1	803	899	991	769	781	mmu:76022	5830417I10Rik protein
Trib1	182.94	253.663	-0.471541	0.887131	169	197	341	246	187	mmu:211770	Tribbles homolog 1
Trib2	362.597	419.24	-0.209407	0.998346	451	266	542	466	268	mmu:217410	Tribbles homolog 2
Trib3	4819.05	4876.42	-0.0170749	0.999753	4648	4979	4467	4882	5177	mmu:228775	Putative uncharacterized protein
Fam117a	42.7149	29.8235	0.51829	0.965678	32	54	28	36	25	mmu:215512	Protein FAM117A
Strc	228.557	240.667	-0.0744864	0.996359	201	257	288	191	249	mmu:140476	Stereocilin
Fam117b	144.024	139.928	0.0416219	1	135	153	135	143	140	mmu:72750	Protein FAM117B
Rad9a	532.095	484.441	0.135362	0.99497	554	506	567	487	410	mmu:19367	Rad9-like protein
Rad9b	36.4013	36.2721	0.00513137	0.994487	45	27	45	30	35	mmu:231724	Cell cycle checkpoint control protein RAD9B
Strn	1677.74	1772.26	-0.0790672	0.997404	1723	1621	1965	1745	1627	mmu:268980	Striatin
Pkig	46.9001	45.4122	0.0465103	1	41	53	40	45	50	mmu:18769	cAMP-dependent protein kinase inhibitor gamma
Tsen54	174.648	185.123	-0.0840283	0.995803	167	182	228	136	197	mmu:76265	tRNA-splicing endonuclease subunit Sen54
Xrra1	6.15475	5.07126	0.279357	0.981239	10	2	10	3	3	mmu:446101	X-ray radiation resistance-associated protein 1
Cisd3	224.802	260.34	-0.211744	1	218	231	295	247	243	mmu:217149	CDGSH iron-sulfur domain-containing protein 3, mitochondrial
Pbrm1	3053.3	3133.88	-0.0375819	0.998556	2994	3102	3489	3106	2845	mmu:66923	Protein polybromo-1
Cisd1	360.841	367.306	-0.025616	1	346	375	401	355	349	mmu:52637	CDGSH iron-sulfur domain-containing protein 1
Dhfr	92.6657	88.7707	0.0619511	1	91	94	108	94	67	mmu:13361	Dihydrofolate reductase
Cisd2	784.569	741.56	0.0813374	0.997737	720	850	806	812	613	mmu:67006	CDGSH iron-sulfur domain-containing protein 2
Samd12	561.149	587.82	-0.0669907	0.998402	445	683	630	514	622	mmu:320679	Samd12 protein
Samd10	221.882	204.238	0.119536	0.995922	245	196	262	190	169	mmu:229011	Samd10 protein
Nfil3	808.483	754.574	0.099555	0.994826	795	819	764	742	754	mmu:18030	Nuclear factor interleukin-3-regulated protein
Ift172	690.541	701.032	-0.021753	0.998316	604	780	739	609	756	mmu:67661	Intraflagellar transport protein 172 homolog
Pkn1	1660.68	1703.4	-0.0366397	1	1623	1693	1881	1630	1617	mmu:320795	Serine/threonine-protein kinase N1
Pkn2	2220.82	2166.44	0.0357665	0.998675	2218	2213	2504	2085	1952	mmu:109333	Serine/threonine-protein kinase N2
Samd15	7.53528	4.17885	0.850556	1	8	7	7	6	0	mmu:238333	Sterile alpha motif domain-containing protein 15
Duox1	7.26255	3.71238	0.968132	0.976005	14	0	3	5	3	mmu:99439	Protein Duox1
Samd14	158.127	143.256	0.142489	0.995242	151	165	210	129	101	mmu:217125	Sterile alpha motif domain-containing protein 14
Mbd2	756.598	779.732	-0.0434512	0.999717	736	775	857	792	698	mmu:17191	Methyl-CpG-binding domain protein 2
Mbd1	590.69	568.296	0.0557596	1	570	610	652	547	516	mmu:17190	Putative uncharacterized protein
Tpd52	1818.85	1748.62	0.0568171	0.998032	1789	1842	2046	1720	1518	mmu:21985	Tumor protein D52
2510002D24Rik	23.7403	22.5364	0.0750834	0.992263	15	33	26	17	25	mmu:72307	Protein 2510002D24Rik
Mbd6	1027.55	920.982	0.157957	0.893431	946	1110	1021	848	904	mmu:110962	Methyl-CpG-binding domain protein 6
Mbd5	66.0237	66.2961	-0.00594166	0.996674	76	55	76	56	68	mmu:109241	Methyl-CpG-binding domain protein 5
Mbd4	243.741	182.314	0.418925	0.656004	234	253	231	190	133	mmu:17193	Methyl-CpG-binding domain protein 4
Mbd3	871.246	965.96	-0.148884	0.960326	847	893	1026	915	960	mmu:17192	Methyl-CpG-binding domain protein 3
Il4ra	932.484	1176.94	-0.335884	0.97717	1007	848	1507	1085	986	mmu:16190	Il4ra protein
Pyurf	554.764	633.26	-0.190925	1	511	599	726	615	570	mmu:66459	Protein preY, mitochondrial
Ell	42.8555	46.7239	-0.124681	0.998996	36	50	60	33	49	mmu:13716	RNA polymerase II elongation factor ELL
Hist2h2be	80.0567	85.2966	-0.0914656	0.994841	90	69	112	108	40	mmu:319190	Histone H2B type 2-E
Hist2h2bb	1723.17	2193.57	-0.348216	0.999659	2080	1332	2288	2930	1369	mmu:319189	Histone H2B type 2-B
Emb	46.6625	45.4777	0.0371039	1	48	45	51	38	48	mmu:13723	Embigin
Emd	844.446	885.319	-0.0681916	1	800	888	1020	793	859	mmu:13726	Emerin
Arfrp1	535.174	503.344	0.0884633	0.996457	504	566	502	461	543	mmu:76688	ADP-ribosylation factor-related protein 1
Pkp1	14.4815	14.2835	0.0198623	0.99636	13	16	10	11	21	mmu:18772	Plakophilin-1
Pkp2	264.993	278.133	-0.0698184	1	247	283	330	241	270	mmu:67451	Protein Pkp2
Pkp3	63.8432	81.4811	-0.351932	1	69	58	82	86	76	mmu:56460	Plakophilin-3
Hist2h2ac	1575.73	1920.79	-0.28568	0.999711	1944	1173	1907	2635	1210	mmu:319176	Histone H2A type 2-C
Pkp4	849.483	820.439	0.0501886	0.998521	847	848	1098	719	685	mmu:227937	Plakophilin-4
Hist2h2ab	70.0683	66.1899	0.0821501	0.993622	81	58	59	81	57	mmu:621893	Histone H2A type 2-B
Napepld	150.073	111.998	0.422197	0.900657	142	158	152	111	79	mmu:242864	N-acyl-phosphatidylethanolamine-hydrolyzing phospholipase D
Stx7	976.08	985.913	-0.0144605	0.998377	954	995	1062	875	1026	mmu:53331	Syntaxin-7
Stx8	267.684	284.257	-0.0866681	0.99725	241	295	285	294	272	mmu:55943	Syntaxin-8
Nfatc1	207.84	227.595	-0.130995	0.995068	217	197	286	211	194	mmu:18018	Nuclear factor of-activated T-cells, cytoplasmic 1
Nfatc3	2816.53	2747.17	0.0359683	0.998961	2573	3064	3208	2651	2441	mmu:18021	Nuclear factor of activated T-cells c3 isoform IAL-Xa
Nfatc4	36.771	43.6417	-0.247139	0.990443	28	46	64	33	37	mmu:73181	Nuclear factor of activated T-cells, cytoplasmic 4
9330101J02Rik	50.9447	52.6037	-0.0462317	1	46	56	62	47	50	mmu:212124	Protein Cfap46
Ift140	240.628	262.886	-0.127628	0.995982	228	253	329	255	214	mmu:106633	Intraflagellar transport 140 homolog (Chlamydomonas)
Stx6	81.3585	86.2693	-0.0845538	1	72	91	97	82	81	mmu:58244	Syntaxin-6
Stx3	856.131	922.042	-0.107	0.994196	816	895	1010	832	932	mmu:20908	Putative uncharacterized protein
Stx2	617.78	627.136	-0.0216848	0.998016	584	651	726	648	520	mmu:13852	Syntaxin-2
Suz12	3093.74	3051.97	0.0196131	0.999099	3154	3014	3401	2917	2875	mmu:52615	Polycomb protein Suz12
2310036O22Rik	1554.61	1641.59	-0.0785394	0.998666	1467	1641	1817	1619	1507	mmu:68544	Uncharacterized protein C19orf43 homolog
Pkn3	217.847	280.838	-0.366426	0.324825	199	237	350	239	263	mmu:263803	Serine/threonine-protein kinase N3
Fnta	748.376	789.388	-0.0769727	0.997509	791	699	915	787	682	mmu:14272	Putative uncharacterized protein
Fntb	210.496	228.547	-0.118697	1	210	210	270	216	205	mmu:110606	Protein farnesyltransferase subunit beta
Tmem41b	1153.72	1118.13	0.045203	1	1096	1210	1270	1061	1041	mmu:233724	Transmembrane protein 41B
Nek7	2310.09	2522.66	-0.126996	0.996982	2350	2256	2998	2498	2135	mmu:59125	Putative uncharacterized protein
Nek6	12.5119	11.0271	0.182255	1	12	13	11	11	11	mmu:59126	Serine/threonine-protein kinase Nek6
Zfp930	11.0611	11.373	-0.0401125	1	12	10	17	12	6	mmu:234358	Protein Zfp930
Crls1	528.781	461.597	0.196039	0.989255	501	556	429	454	493	mmu:66586	Cardiolipin synthase
Zfp931	121.505	125.922	-0.0515172	0.995245	141	100	169	98	117	mmu:353208	MCG125498, isoform CRA_a
Nek4	493.893	482.417	0.0339164	0.999433	444	545	537	459	457	mmu:23955	Putative uncharacterized protein
Zfp932	115.747	116.898	-0.0142747	0.997363	101	131	112	110	127	mmu:69504	Zinc finger protein 431
Zfp933	332.106	319.629	0.0552464	0.997253	354	307	363	315	286	mmu:242747	Protein Zfp933
Zfp934	38.6436	34.5317	0.162309	0.994017	40	37	50	37	19	mmu:77117	EG630579 protein
Nek9	1358.41	1463.03	-0.107044	1	1306	1408	1649	1391	1370	mmu:217718	MKIAA1995 protein
Tmem41a	130.377	141.09	-0.113926	0.996135	132	128	182	109	138	mmu:66664	Transmembrane protein 41A
Zfp935	124.047	128.757	-0.0537639	1	117	131	151	108	130	mmu:71508	8430426H19Rik protein
Nek8	98.5392	121.581	-0.303145	1	93	104	128	123	114	mmu:140859	Serine/threonine-protein kinase Nek8
Zfp936	3.9743	5.07126	-0.351643	1	3	5	10	3	3	mmu:668620	Protein Zfp936
Zfp937	170.55	160.609	0.0866491	0.996114	188	151	192	155	139	mmu:245174	Protein Zfp937
Zfp938	123.906	101.913	0.281912	0.989589	113	135	107	116	83	mmu:237411	Protein Zfp938
Rhox2h	11.0611	8.79416	0.33088	1	12	10	13	4	10	mmu:622301	MCG119345
Tmprss11e	21.7792	27.4162	-0.332079	0.98716	28	15	51	19	16	mmu:243084	Transmembrane protease serine 11E
Tmprss11f	67.0176	68.4648	-0.0308217	1	63	71	93	57	59	mmu:243083	Transmembrane protease serine 11F
Tmprss11d	9.57515	10.2041	-0.091788	1	11	8	13	8	10	mmu:231382	Transmembrane protease serine 11D
Rhox2d	360.411	351.25	0.0371477	0.997062	320	402	344	340	366	mmu:434760	Protein Rhox2d
Tmprss11a	19.8715	26.3641	-0.407872	0.993224	15	25	39	19	23	mmu:194597	Transmembrane protease serine 11A
Nek3	105.767	127.663	-0.271452	0.986891	106	105	140	101	143	mmu:23954	Serine/threonine-protein kinase Nek3
Nek2	462.722	497.67	-0.105041	0.9972	424	502	576	382	544	mmu:18005	Serine/threonine-protein kinase Nek2
Nek1	767.846	795.62	-0.051262	0.998769	657	883	817	664	903	mmu:18004	Nek1 protein
Sh3rf1	198.186	179.85	0.140059	1	190	206	201	194	147	mmu:59009	E3 ubiquitin-protein ligase SH3RF1
Zfp942	450.456	379.301	0.248045	0.959618	419	482	461	360	328	mmu:73233	Protein Zfp942
Zfp943	5.53056	10.6825	-0.949749	1	6	5	11	7	14	mmu:74670	Protein Zfp943
Zfp944	228.309	227.91	0.00252564	0.99706	249	205	269	211	209	mmu:319615	Protein Zfp944
Zfp945	616.858	488.168	0.33756	0.993262	544	692	456	399	600	mmu:240041	Protein Zfp945
Golm1	42.407	51.3248	-0.275352	1	37	48	60	39	56	mmu:105348	Golgi membrane protein 1
Zfp946	117.382	105.313	0.156518	1	120	114	128	97	94	mmu:74149	Uncharacterized protein
Faim2	1.52111	5.55619	-1.86897	0.942853	2	1	2	2	12	mmu:72393	Protein lifeguard 2
Zfp948	293.621	321.123	-0.129167	0.994285	291	295	397	318	259	mmu:381066	Protein Zfp948
Zfp949	70.2004	85.7804	-0.289169	1	71	69	111	82	68	mmu:71640	4930422I07Rik protein
Fam110a	365.581	323.204	0.177745	0.994611	357	373	436	253	297	mmu:73847	Serine threonine rich protein
Fam110b	3.9743	8.31453	-1.06494	1	3	5	9	8	8	mmu:242297	Protein FAM110B
Fam110c	629.658	847.077	-0.427923	5.02428e-10	633	623	951	847	755	mmu:104943	Protein FAM110C
Metap2	1565.49	1554.23	0.0104091	1	1515	1612	1800	1467	1426	mmu:56307	Methionine aminopeptidase 2
Metap1	1150.51	1354.74	-0.235742	0.008731	1156	1139	1464	1305	1304	mmu:75624	Methionine aminopeptidase 1
Nrn1l	5.67114	6.83637	-0.269591	0.982121	10	1	10	7	4	mmu:234700	Neuritin-like protein
Hist3h2a	264.209	364.773	-0.465323	0.988746	321	202	429	406	268	mmu:319162	Histone H2A type 3
Mbip	249.342	235.612	0.0817104	1	242	256	282	225	206	mmu:217588	MAP3K12-binding inhibitory protein 1
Zfp951	204.13	166.549	0.293544	1	194	214	194	146	163	mmu:626391	Protein Zfp951
Zfp952	185.253	190.771	-0.0423447	0.997172	166	205	216	154	205	mmu:240067	Protein Zfp952
Zfp953	149.914	149.305	0.00587107	0.995919	165	133	181	114	157	mmu:629016	E130120F12Rik protein
Zfp954	184.496	189.303	-0.037103	1	172	197	228	167	178	mmu:232853	Protein Zfp954
Zfp956	147.857	113.818	0.377477	1	134	162	128	104	111	mmu:101197	Protein Zfp956
2410018M08Rik	24.2324	24.7275	-0.02918	0.989906	29	19	13	22	37	mmu:71970	SCAN domain containing 3
Erf	1073.28	855.838	0.326623	2.2467e-05	1009	1137	957	754	867	mmu:13875	ETS domain-containing transcription factor ERF
Zfp958	275.341	238.983	0.204316	0.992049	280	269	321	210	198	mmu:233987	Protein Zfp958
Zfp959	150.732	144.435	0.0615633	1	147	154	166	149	121	mmu:224893	MCG20929, isoform CRA_b
Erh	482.117	484.55	-0.00726168	0.997811	508	452	560	471	432	mmu:13877	Enhancer of rudimentary homolog
Mapkbp1	146.899	117.981	0.316262	0.976075	148	145	124	98	132	mmu:26390	Mitogen-activated protein kinase-binding protein 1
Syce2	50.8828	33.6133	0.598148	0.961214	58	43	36	32	33	mmu:71846	Synaptonemal complex central element protein 2
Myh14	5.87358	6.14453	-0.0650617	0.981379	2	10	10	0	9	mmu:71960	Myosin-14
D1Ertd622e	589.151	583.513	0.0138727	0.998132	595	580	599	567	583	mmu:52392	UNC119-binding protein C5orf30 homolog
Tmem45a	756.477	789.287	-0.0612523	0.998705	650	867	919	599	865	mmu:56277	Transmembrane protein 45A
Gm12185	3.07737	6.31487	-1.03705	1	5	1	7	4	8	mmu:620913	Putative uncharacterized protein
Ifnar2	336.248	319.183	0.0751421	0.996666	348	322	343	268	348	mmu:15976	Interferon alpha/beta receptor 2
Gm2808	243.803	254.006	-0.0591448	0.998953	222	266	259	240	262	mmu:100040500	predicted gene 2808
Zfp960	41.0265	31.7905	0.367959	1	39	43	25	32	37	mmu:449000	Protein Zfp960
Zfp961	380.74	334.449	0.187017	0.993584	348	414	448	293	279	mmu:234413	Protein Zfp961
Ifnar1	1012.11	1023.67	-0.0163848	0.998436	892	1136	1194	913	985	mmu:15975	Interferon alpha/beta receptor 1
Zfp963	135.337	129.024	0.0689168	0.995441	108	164	134	126	127	mmu:620419	Protein Zfp963
Zfp964	13.5846	18.3365	-0.432749	1	15	12	19	19	17	mmu:636741	EG636741 protein
Styx	170.85	154.287	0.14711	0.994266	169	172	143	171	146	mmu:56291	Putative uncharacterized protein
Esd	7302.6	7381.63	-0.0155291	0.999784	7489	7067	7452	7697	6959	mmu:13885	S-formylglutathione hydrolase
Fbln1	18.9394	23.7603	-0.327159	1	16	22	29	23	20	mmu:14114	Fibulin-1
Rbm15b	606.833	549.744	0.142541	0.98906	589	623	597	490	566	mmu:109095	Putative RNA-binding protein 15B
Fbln2	4554.65	4902.06	-0.106046	0.998681	4707	4369	5869	4586	4379	mmu:14115	Fibulin-2
0610010K14Rik	210.715	247.543	-0.232384	0.99011	230	189	249	226	266	mmu:104457	Protein 0610010K14Rik
Nckap1	5439.38	5395.93	0.0115713	0.999289	5401	5454	6202	5095	4988	mmu:50884	Nckap1 protein
Axin2	41.5804	23.8218	0.803618	1	41	42	34	20	19	mmu:12006	Axin-2
Axin1	1399.95	1250.2	0.163212	0.948798	1277	1525	1354	1174	1231	mmu:12005	Axin-1
Nenf	299.796	249.126	0.267107	0.995969	219	385	258	228	261	mmu:66208	Neudesin
Etfdh	530.697	508.509	0.0616157	0.997442	528	531	608	523	408	mmu:66841	Electron transfer flavoprotein-ubiquinone oxidoreductase, mitochondrial
Nemf	1217.77	1208.06	0.0115582	0.998867	1116	1321	1407	1131	1111	mmu:66244	Nuclear export mediator factor Nemf
Sgol2	1536.21	1608.28	-0.0661389	0.999086	1549	1515	2154	1428	1323	mmu:68549	Shugoshin-like 2
Sgol1	1372.54	1302.27	0.0758202	0.998477	1419	1316	1602	1213	1133	mmu:72415	Shugoshin-like 1
Fam115a	289.612	269.794	0.102262	1	287	291	320	265	231	mmu:77574	Protein FAM115A
Dhps	853.354	918.921	-0.106797	0.99716	792	915	956	826	974	mmu:330817	Deoxyhypusine synthase
Neo1	9172.53	7863.02	0.222236	1.15944e-08	8571	9773	8917	7391	7402	mmu:18007	Neogenin
Fuca1	753.962	727.131	0.0522772	0.997857	661	850	831	729	634	mmu:71665	Putative uncharacterized protein
LOC102637099	3854.25	3797.74	0.0213096	0.999306	3850	3840	4602	3469	3430	mmu:102637099	uncharacterized LOC102637099
Fuca2	946.001	892.009	0.0847838	1	910	980	985	807	893	mmu:66848	Plasma alpha-L-fucosidase
Spidr	759.544	799.813	-0.0745306	1	751	765	854	787	762	mmu:224008	Putative uncharacterized protein
Sub1	925.505	1002.32	-0.115035	1	891	958	1139	972	912	mmu:20024	Activated RNA polymerase II transcriptional coactivator p15
LOC102637065	24.4348	26.313	-0.106836	1	21	28	34	18	28	mmu:102637065	uncharacterized LOC102637065
5830473C10Rik	1.03751	3.5918	-1.79159	1	2	0	5	5	1	mmu:622307	Protein 5830473C10Rik
Evc	370.979	381.325	-0.0396837	0.997241	373	367	479	393	286	mmu:59056	Ellis-van Creveld syndrome protein homolog
Cybrd1	2.00472	5.07389	-1.33969	0.989913	2	2	10	2	4	mmu:73649	Cytochrome b reductase 1
Ngly1	325.028	337.781	-0.055524	0.99697	359	287	367	343	306	mmu:59007	Peptide-N(4)-(N-acetyl-beta-glucosaminyl)asparagine amidase
Ssrp1	2157.59	2041.67	0.079668	0.998016	1960	2359	2154	2051	1925	mmu:20833	FACT complex subunit SSRP1
Fam111a	1866.29	2032.67	-0.123201	0.999769	2258	1437	2847	2282	1095	mmu:107373	Protein FAM111A
Il4i1	46.8298	40.0958	0.223974	1	39	55	40	41	39	mmu:14204	L-amino-acid oxidase
Hmbox1	851.12	789.545	0.10834	0.992024	811	890	824	788	757	mmu:219150	Homeobox-containing protein 1
Tgif2	44.0954	33.5674	0.393568	0.985173	30	59	43	24	35	mmu:228839	TGFB-induced factor 2, isoform CRA_a
Tgif1	2014.7	2110.06	-0.0667176	0.997618	1940	2085	2267	1948	2126	mmu:21815	Homeobox protein TGIF1
Rabif	431.525	453.269	-0.0709201	1	417	445	504	416	445	mmu:98710	Putative uncharacterized protein
Srp72	2619.68	2583	0.0203405	0.999242	2366	2879	2855	2276	2644	mmu:66661	Srp72 protein
Ubtfl1	0.518753	3.47386	-2.74342	0.911995	1	0	7	4	0	mmu:546118	Upstream-binding factor 1-like protein 1
Net1	671.319	743.849	-0.148012	0.997391	635	707	910	798	547	mmu:56349	Putative uncharacterized protein
Cchcr1	344.047	391.94	-0.188025	0.988431	336	351	396	420	358	mmu:240084	Coiled-coil alpha-helical rod protein 1
Kcnj14	9.50486	8.31716	0.192573	1	9	10	9	7	9	mmu:211480	ATP-sensitive inward rectifier potassium channel 14
Ano10	842.616	856.852	-0.0241704	0.998642	858	822	938	804	836	mmu:102566	Anoctamin-10
Grb2	748.106	739.796	0.0161141	0.998219	687	810	912	673	658	mmu:14784	Growth factor receptor-bound protein 2
A830010M20Rik	390.534	362.278	0.108353	1	379	401	433	318	345	mmu:231570	Protein A830010M20Rik
Yes1	577.159	541.743	0.0913606	0.997009	529	626	652	516	472	mmu:22612	Tyrosine-protein kinase Yes
Xbp1	2555.82	2461.89	0.0540178	0.999655	2104	3028	2596	2005	2787	mmu:22433	X-box-binding protein 1
3425401B19Rik	11.6502	7.26493	0.681328	0.977994	15	8	9	2	11	mmu:100504518	Protein 3425401B19Rik
Strada	386.499	374.385	0.0459429	0.997596	333	442	416	290	421	mmu:72149	STE20-related kinase adapter protein alpha
Stradb	187.247	214.498	-0.196016	0.990598	209	163	250	210	188	mmu:227154	STE20-related kinase adapter protein beta
Crebzf	2019.66	2029.74	-0.00717634	0.999049	1861	2180	2066	1990	2025	mmu:233490	CREB/ATF bZIP transcription factor
Adprh	485.566	493.821	-0.0243218	0.998289	441	531	552	505	431	mmu:11544	[Protein ADP-ribosylarginine] hydrolase
Gm13570	12.0986	10.0902	0.261893	1	14	10	9	8	13	mmu:667103	predicted gene 13570
Adprm	192.621	182.756	0.0758435	1	183	202	195	172	182	mmu:66358	Manganese-dependent ADP-ribose/CDP-alcohol diphosphatase
Cerk	1193.93	1143.28	0.0625293	0.998602	1208	1173	1453	1075	946	mmu:223753	Ceramide kinase
Synj2bp	660.187	634.032	0.0583196	1	621	699	695	627	586	mmu:24071	Protein Gm20498
Polr3gl	121.075	104.073	0.218307	0.993463	115	127	120	77	117	mmu:69870	DNA-directed RNA polymerase III subunit RPC7-like
Cobll1	1132.55	1110.66	0.0281572	0.9984	1168	1089	1174	1105	1056	mmu:319876	Cordon-bleu protein-like 1
Fosl2	2823.09	3762.44	-0.414393	0.0313652	2925	2700	4264	3844	3239	mmu:14284	Fos-related antigen 2
Rras	171.615	218.749	-0.350103	0.887928	177	165	214	229	211	mmu:20130	Ras-related protein R-Ras
Bbs9	35.0475	34.4859	0.023304	1	34	36	45	34	26	mmu:319845	Protein PTHB1
Bbs7	480.263	427.906	0.166532	1	469	490	448	406	430	mmu:71492	Bardet-Biedl syndrome 7 protein homolog
Bbs5	132.514	116.2	0.189532	0.999439	124	141	111	128	108	mmu:72569	Bardet-Biedl syndrome 5 protein homolog
Trmt10a	209.423	248.253	-0.245388	1	207	211	260	244	241	mmu:108943	Rg9mtd2 protein
Trmt10b	95.1104	93.964	0.0174954	0.994966	78	113	86	109	85	mmu:69934	tRNA methyltransferase 10 homolog B
Trmt10c	452.627	406.067	0.156603	0.991166	467	435	415	419	383	mmu:52575	Mitochondrial ribonuclease P protein 1
Bbs4	63.0784	63.7879	-0.0161362	1	61	65	70	67	55	mmu:102774	Bardet-Biedl syndrome 4 homolog (Human)
Zhx3	423.594	379.312	0.159295	0.994179	439	405	466	376	308	mmu:320799	Zinc fingers and homeoboxes protein 3
Wfikkn1	13.8573	14.2035	-0.0355943	1	9	19	17	16	10	mmu:215001	WAP, Kazal, immunoglobulin, Kunitz and NTR domain-containing protein 1
Zhx2	155.419	153.715	0.0159102	0.99631	129	183	172	129	162	mmu:387609	Putative uncharacterized protein
Nufip2	4218.49	4286.11	-0.0229431	0.999152	4210	4207	4965	4168	3810	mmu:68564	Nuclear fragile X mental retardation-interacting protein 2
Ezr	3240.31	3183.92	0.0253253	0.999172	3320	3139	3653	3005	2950	mmu:22350	Ezrin
Trmt112	204.394	222.923	-0.125192	0.995002	174	236	287	209	182	mmu:67674	Uncharacterized protein
Nufip1	363.137	312.38	0.217212	0.990487	315	413	380	251	315	mmu:27275	Nuclear fragile X mental retardation-interacting protein 1
Zhx1	728.198	765.907	-0.0728398	0.996744	726	727	949	699	675	mmu:22770	Zinc fingers and homeoboxes protein 1
LOC102637141	9.95332	15.0277	-0.594374	1	8	12	21	16	9	mmu:102637141	uncharacterized LOC102637141
Fosl1	748.475	891.47	-0.252231	0.97318	670	829	1120	753	833	mmu:14283	Fos-related antigen 1
Neu1	1802.51	1590.31	0.180702	0.994577	1902	1687	1801	1499	1495	mmu:18010	Sialidase-1
Neu3	72.3809	88.5101	-0.290233	1	78	66	107	81	80	mmu:50877	Neuraminidase 3
Cspp1	857.258	891.461	-0.0564437	1	793	922	1009	870	809	mmu:211660	Centrosome and spindle pole-associated protein 1
Dhx9	1267.15	1275.15	-0.00907501	0.998606	1200	1333	1574	1229	1064	mmu:13211	ATP-dependent RNA helicase A
Dhx8	705.374	691.867	0.0278936	0.998035	627	786	788	675	624	mmu:217207	ATP-dependent RNA helicase DHX8
Bbs1	166.41	149.369	0.15586	0.994505	139	195	173	138	140	mmu:52028	Putative uncharacterized protein
Rnpepl1	626.36	765.853	-0.290075	0.91598	663	584	808	711	780	mmu:108657	Protein Rnpepl1
Bbs2	270.497	306.158	-0.178666	0.992406	266	274	292	313	309	mmu:67378	Putative uncharacterized protein
Suco	259.489	268.622	-0.0499006	0.997196	228	292	335	232	248	mmu:226551	AI848100 protein
Med13l	3063.9	3209.18	-0.0668381	1	2924	3199	3623	3000	3051	mmu:76199	Mediator of RNA polymerase II transcription subunit 13-like
Sufu	366.891	385.089	-0.0698417	1	353	380	417	383	358	mmu:24069	Suppressor of fused homolog
Rad18	1417	1271.79	0.15598	1	1363	1468	1424	1220	1188	mmu:58186	E3 ubiquitin-protein ligase RAD18
Zc3hav1l	367.611	390.324	-0.0864931	0.997126	401	330	514	355	320	mmu:209032	Zinc finger CCCH-type, antiviral 1-like
Ifitm6	2.41804	4.07803	-0.754034	0.973036	0	5	3	1	8	mmu:213002	Interferon induced transmembrane protein 6
Ifitm5	15.2814	17.8058	-0.220566	0.989344	22	8	22	17	15	mmu:73835	Interferon-induced transmembrane protein 5
Rad17	553.348	527.249	0.0697021	0.997531	512	595	486	515	570	mmu:19356	RAD17 homolog (S. pombe)
Nfatc2ip	299.706	309.391	-0.0458826	0.998325	299	299	326	330	273	mmu:18020	NFATC2-interacting protein
Ifitm3	527.225	669.142	-0.343893	0.375794	498	556	851	580	602	mmu:66141	Interferon-induced transmembrane protein 3
Ifitm2	845.765	946.803	-0.162808	0.950221	810	880	1119	936	808	mmu:80876	Interferon-induced transmembrane protein 2
Sphk1	177.453	193.947	-0.128223	1	178	176	221	182	182	mmu:20698	Sphingosine kinase 1
Sphk2	1201.91	975.069	0.301748	0.99903	981	1433	901	722	1281	mmu:56632	Putative uncharacterized protein
Cyp7a1	1.52111	2.88944	-0.925661	1	2	1	5	2	2	mmu:13122	Cytochrome P450, family 7, subfamily a, polypeptide 1
LOC102637103	83.5207	103.53	-0.309842	0.988964	106	59	116	105	91	mmu:102637103	zinc finger protein 512B-like
LOC102638435	25.3753	15.9096	0.673531	0.97874	34	16	24	17	8	mmu:102638435	nuclear body protein SP140-like protein-like
Nexn	144.402	152.5	-0.0787189	1	132	157	186	135	141	mmu:68810	Nexilin alpha
Ctdnep1	1046.66	944.45	0.148243	0.991636	1077	1009	1038	852	952	mmu:67181	CTD nuclear envelope phosphatase 1
Rabl5	494.164	448.526	0.139799	1	493	493	505	441	406	mmu:67286	Putative uncharacterized protein
Rabl6	1196.03	1130.31	0.081532	0.99507	1144	1246	1178	1104	1109	mmu:227624	Rab-like protein 6
Rabl2	132.092	142.294	-0.107332	1	112	153	167	130	133	mmu:68708	Rab-like protein 2A
Rabl3	236.557	186.869	0.340159	1	236	236	191	185	184	mmu:67657	Rab-like protein 3
4833420G17Rik	406.317	391.581	0.053296	1	374	439	416	368	392	mmu:67392	Uncharacterized protein C5orf34 homolog
LOC102637111	6.49777	5.53907	0.230302	1	6	7	8	6	3	mmu:102637111	zinc finger protein 120-like
Srp68	1108.07	1172.25	-0.0812381	0.997645	1008	1210	1280	1047	1199	mmu:217337	Signal recognition particle subunit SRP68
Erbb2ip	3465.32	3420.89	0.0186157	0.99896	3255	3674	3697	3309	3279	mmu:59079	Protein LAP2
Rad50	1079.03	983.052	0.134389	0.976907	1021	1136	1080	1010	869	mmu:19360	DNA repair protein RAD50
Cspg4	2689.81	2428.44	0.147472	0.0409231	2669	2699	2706	2345	2264	mmu:121021	Nerve/glial antigen-2
Gprc5a	565.77	536.429	0.0768293	0.997608	604	522	627	544	450	mmu:232431	Retinoic acid-induced protein 3
Plau	88.6028	108.626	-0.293939	0.996127	113	62	178	122	37	mmu:18792	Urokinase-type plasminogen activator
Rad51	394.472	355.77	0.148979	0.996901	436	348	433	362	283	mmu:19361	DNA repair protein RAD51 homolog 1
Gprc5b	264.464	283.802	-0.101809	0.997941	287	239	441	267	168	mmu:64297	G protein-coupled receptor family C group 5 member B variant 2
Rad52	374.576	393.036	-0.0694013	0.997517	324	427	368	375	429	mmu:19365	DNA repair protein RAD52 homolog
Cspg5	12.4768	9.72586	0.35935	0.989771	11	14	3	14	11	mmu:29873	Chondroitin sulfate proteoglycan 5
Fah	58.6824	88.455	-0.592017	1	46	72	108	79	81	mmu:14085	Fumarylacetoacetase
Fas	6.60321	24.5347	-1.89359	1	9	4	34	19	22	mmu:14102	Fas
Rchy1	713.382	767.387	-0.10528	0.997296	731	691	783	701	815	mmu:68098	Ring finger and CHY zinc finger domain containing 1, isoform CRA_d
Fau	235.098	227.991	0.0442842	0.997244	222	248	219	246	216	mmu:14109	Ubiquitin-like protein FUBI
Plat	70.2004	69.5549	0.0133264	1	71	69	86	73	52	mmu:18791	Tissue-type plasminogen activator
H1f0	1650.1	2255.61	-0.450966	0.969077	1831	1448	2638	2374	1805	mmu:14958	Histone H1.0
Ypel3	209.925	216.342	-0.0434393	0.996498	180	241	251	161	241	mmu:66090	Protein yippee-like 3
Plaa	2147.3	2110.29	0.0250807	0.999976	2080	2209	2346	1941	2068	mmu:18786	Phospholipase A-2-activating protein
Ypel2	134.792	123.337	0.128128	1	120	150	134	128	109	mmu:77864	Protein yippee-like 2
Ypel5	997.925	905.429	0.140331	0.998985	805	1200	857	799	1045	mmu:383295	Protein yippee-like 5
Ypel4	1.03751	4.35971	-2.07111	1	2	0	4	6	3	mmu:241525	Protein yippee-like 4
Aagab	584.472	591.349	-0.0168766	0.997971	627	536	710	579	501	mmu:66939	Alpha- and gamma-adaptin-binding protein p34
Ypel1	18.0074	4.95594	1.86135	1	17	19	12	1	3	mmu:106369	Protein yippee-like 1
Fbl	390.42	366.964	0.0893895	0.998183	362	419	390	332	380	mmu:14113	rRNA 2'-O-methyltransferase fibrillarin
Txn1	1824.02	1939.12	-0.088282	0.999026	1936	1695	2213	2017	1621	mmu:22166	Thioredoxin
Txn2	1690.89	1597.04	0.0823848	0.998322	1533	1852	1753	1392	1660	mmu:56551	Thioredoxin, mitochondrial
Plb1	61.4252	38.024	0.691921	0.897459	69	53	57	34	26	mmu:665270	Phospholipase B1, membrane-associated
Sun2	1686.64	1817.91	-0.108128	0.99813	1591	1781	2012	1537	1923	mmu:223697	SUN domain-containing protein 2
Sun3	3.56098	1.23701	1.52542	1	5	2	3	1	0	mmu:194974	Sad1 and UNC84 domain-containing protein 3
BC017643	585.062	613.557	-0.0686058	0.997439	575	593	637	560	643	mmu:217370	Protein BC017643
Sun1	1929.58	1799.48	0.10071	1	1871	1983	1982	1672	1762	mmu:77053	SUN domain-containing protein 1
Elf4	1017.87	922.762	0.141526	0.99316	946	1090	1130	778	888	mmu:56501	Predicted gene, ENSMUSG00000053512
Tsg101	1049.72	1017.21	0.045391	0.998165	944	1158	1119	902	1040	mmu:22088	Tumor susceptibility gene 101 protein
Elf2	969.661	969.701	-5.95463e-05	1	964	971	1052	922	942	mmu:69257	Elf-1
Elf1	21.6035	11.3338	0.930635	0.887442	23	20	6	9	18	mmu:13709	Elf1 protein
LOC102640724	9.46971	7.02512	0.430797	1	8	11	7	4	10	mmu:102640724	anther-specific proline-rich protein APG-like
Rad21	4640.86	4802.3	-0.0493352	0.999226	4449	4824	5919	4236	4404	mmu:19357	RAD21 homolog (S. pombe)
Grk1	5.11724	2.05732	1.3146	0.956967	8	2	1	5	0	mmu:24013	Rhodopsin kinase
Grk4	45.3874	41.4745	0.130069	0.993718	53	37	41	34	49	mmu:14772	G protein-coupled receptor kinase 4
Brms1l	656.58	635.938	0.0460847	0.99841	711	595	799	624	508	mmu:52592	Breast cancer metastasis-suppressor 1-like protein
Grk5	69.3738	69.3952	-0.000444826	1	75	63	77	70	62	mmu:14773	Putative uncharacterized protein
Grk6	520.225	514.064	0.017188	0.998896	519	519	617	500	439	mmu:26385	G protein-coupled receptor kinase 6
LOC102640710	119.413	126.42	-0.0822656	1	109	130	136	125	119	mmu:102640710	host cell factor C1 regulator 1-like
LOC102640717	11.6502	12.6716	-0.121245	0.98566	15	8	25	10	5	mmu:102640717	transcription elongation factor 1 homolog
Pld1	447.274	465.415	-0.05736	0.997317	411	484	534	376	494	mmu:18805	Phospholipase D1
Pld2	344.918	345.027	-0.000458609	1	347	341	388	347	305	mmu:18806	Phospholipase D2
Pld3	840.604	851.326	-0.0182849	0.999137	787	894	906	803	848	mmu:18807	Phospholipase D3
Rrm2	5135.61	6651.02	-0.373039	0.999288	5757	4444	8379	7014	4810	mmu:20135	Ribonucleoside-diphosphate reductase subunit M2
Slc7a11	2449.39	2384.6	0.0386752	0.999759	2791	2071	2065	2922	2100	mmu:26570	Putative uncharacterized protein
Rrm1	5330.59	5021.07	0.0862994	0.99986	5828	4771	6293	5516	3439	mmu:20133	Ribonucleoside-diphosphate reductase large subunit
Slc7a14	9.02125	10.3221	-0.194336	1	9	9	11	9	11	mmu:241919	Probable cationic amino acid transporter
Fes	8.19462	2.35742	1.79747	0.926201	13	3	2	3	2	mmu:14159	Tyrosine-protein kinase Fes/Fps
Plek	16.9698	21.0872	-0.313396	0.987568	15	19	15	10	37	mmu:56193	Pleckstrin
LOC102640707	18.1831	26.3418	-0.534756	0.980041	22	14	21	35	22	mmu:102640707	60S ribosomal protein L12-like
Mgrn1	1239.69	1329.5	-0.100899	0.993816	1203	1273	1494	1167	1345	mmu:17237	E3 ubiquitin-protein ligase MGRN1
Fh1	523.681	593.05	-0.179465	0.975713	521	524	703	498	592	mmu:14194	Fumarate hydratase, mitochondrial
Plec	26931.7	29010	-0.107245	0.999863	28211	25428	34658	27548	25571	mmu:18810	Plectin
Ifi204	409.675	480.831	-0.231052	0.976356	442	373	527	481	439	mmu:15951	Interferon-activable protein 204
Ifi205	24.9536	32.7169	-0.39079	1	22	28	27	39	31	mmu:226695	Interferon-activable protein 205-A
Ifi203	50.7774	62.0555	-0.289372	0.988896	55	46	75	71	42	mmu:15950	Interferon-activable protein 203
1700052N19Rik	459.67	474.717	-0.0464681	1	461	456	523	467	439	mmu:73419	UPF0364 protein C6orf211 homolog
Slfnl1	8.50249	12.0216	-0.499677	1	8	9	12	15	9	mmu:194219	Schlafen-like protein 1
Slc31a2	118.173	124.45	-0.0746694	1	115	121	151	125	101	mmu:20530	Putative uncharacterized protein
Slc31a1	1207.04	1148.4	0.0718489	0.998101	1127	1287	1305	1038	1120	mmu:20529	High affinity copper uptake protein 1
Hunk	4.00944	8.781	-1.13098	1	4	4	13	9	5	mmu:26559	Hunk protein
Iffo2	666.675	661.758	0.0106817	0.998851	668	662	801	618	585	mmu:212632	Expressed sequence C79267
Iffo1	7.84316	7.68695	0.0290232	0.984025	3	13	2	2	18	mmu:320678	Intermediate filament family orphan 1
Samd9l	862.681	982.002	-0.186898	0.996388	851	871	1308	909	777	mmu:209086	Sterile alpha motif domain-containing protein 9-like
BC005624	192.04	166.459	0.206244	0.99973	194	189	190	137	175	mmu:227707	Uncharacterized protein C9orf78 homolog
Stub1	496.987	500.505	-0.0101755	1	477	516	560	481	467	mmu:56424	Putative uncharacterized protein
Cyb5b	6445.87	6548.07	-0.0226932	1	6202	6676	7361	6168	6205	mmu:66427	Putative uncharacterized protein
Chpf2	716.002	731.558	-0.0310087	1	723	705	842	684	682	mmu:100910	MCG16489, isoform CRA_a
Adpgk	1104.87	1086.27	0.0244904	0.99852	972	1242	1171	996	1098	mmu:72141	Putative uncharacterized protein
Slc44a2	1371.14	1263.03	0.118486	0.995476	1269	1474	1534	1084	1207	mmu:68682	Choline transporter-like protein 2
Slc44a1	1672.72	1859.46	-0.152687	0.986437	1704	1631	2176	1829	1614	mmu:100434	Choline transporter-like protein 1
Hus1	251.487	331.93	-0.400393	1	248	254	376	336	289	mmu:15574	Checkpoint protein HUS1
Plod2	3055.01	2970.99	0.0402338	0.999565	3029	3068	3941	2694	2420	mmu:26432	Procollagen-lysine,2-oxoglutarate 5-dioxygenase 2
Plod1	1157.68	1073.12	0.109427	0.993272	1140	1171	1307	988	956	mmu:18822	Procollagen-lysine,2-oxoglutarate 5-dioxygenase 1
Plod3	906.178	905.556	0.000990917	0.998323	919	888	1056	780	899	mmu:26433	Procollagen-lysine,2-oxoglutarate 5-dioxygenase 3
Crebrf	848.748	805.192	0.0760044	0.998176	716	987	909	722	796	mmu:77128	CREB3 regulatory factor
Mcfd2	1262.34	1381.52	-0.130156	0.99764	1118	1411	1639	1154	1384	mmu:193813	Multiple coagulation factor deficiency 2 isoform 1
Rrn3	3291.85	2873.3	0.196189	0.0252561	3218	3355	3051	2852	2727	mmu:106298	RNA polymerase I-specific transcription initiation factor RRN3
Mum1l1	85.3061	100.317	-0.233838	0.994331	88	82	97	142	61	mmu:245631	Melanoma associated antigen (Mutated) 1-like 1
Suox	7340.53	6848.46	0.100105	0.998264	6862	7818	7571	6097	6947	mmu:211389	Sulfite oxidase, mitochondrial
Kansl2	513.34	529.37	-0.0443637	0.997768	557	464	550	537	501	mmu:69612	KAT8 regulatory NSL complex subunit 2
Kansl1	1794.81	1747.47	0.038565	0.99883	1614	1980	1997	1524	1750	mmu:76719	KAT8 regulatory NSL complex subunit 1
Ell2	1079.98	1016.98	0.0867157	0.997809	1117	1035	1207	997	872	mmu:192657	Ell2 protein
Kansl3	903.339	869.6	0.0549155	1	852	954	980	800	841	mmu:226976	KAT8 regulatory NSL complex subunit 3
Plk3	1893.94	1520.43	0.316914	0.000219075	1889	1890	1595	1465	1503	mmu:12795	Serine/threonine-protein kinase PLK3
Mamdc2	104.026	80.3634	0.372336	0.986691	84	125	108	50	87	mmu:71738	Putative uncharacterized protein
Tcstv1	66.4988	46.6701	0.51083	0.981342	62	71	79	23	43	mmu:54382	Putative uncharacterized protein variable group of 2-cell-stage gene family
Plk4	1212.87	1131.81	0.0997997	0.996879	1238	1180	1227	1167	1010	mmu:20873	Serine/threonine-protein kinase PLK4
Plk1	1229.3	1265.25	-0.0415801	0.998616	1155	1303	1605	1043	1195	mmu:18817	Polo like kinase
Mamdc4	51.1823	59.8568	-0.225872	0.992716	39	64	53	61	64	mmu:381352	Apical endosomal glycoprotein
Tcstv3	33.2536	24.0484	0.467571	0.992176	38	28	60	13	5	mmu:236219	Putative uncharacterized protein variable group of 2-cell-stage gene family
Plk2	974.587	825.688	0.239195	0.923506	884	1067	843	788	843	mmu:20620	Serine/threonine-protein kinase PLK2
Nedd4l	1661.64	1507.84	0.140128	0.993849	1609	1710	1504	1452	1556	mmu:83814	E3 ubiquitin-protein ligase NEDD4-like
Elk3	1300.78	1235.35	0.0744532	0.999202	1400	1188	1624	1171	968	mmu:13713	New Ets
AI182371	5.94387	5.25475	0.177781	1	4	8	7	2	7	mmu:98870	Protein AI182371
Ankzf1	339.67	361.755	-0.0908818	0.99674	294	387	389	310	388	mmu:52231	Ankyrin repeat and zinc finger domain-containing protein 1
Elk1	409.658	439.405	-0.101133	1	414	403	528	411	391	mmu:13712	Elk-1
Fam107b	427.544	474.797	-0.151237	0.998027	345	514	478	388	555	mmu:66540	Protein FAM107B
C3	16.4511	24.1258	-0.552395	0.986131	14	19	53	9	15	mmu:12266	Complement component 3d
Ar	443.659	499.962	-0.172368	1	432	454	559	440	507	mmu:11835	Androgen receptor
Rrp1	1464.3	1565.73	-0.096623	0.994916	1333	1598	1782	1423	1517	mmu:18114	Ribosomal RNA processing protein 1 homolog A
Rrp9	430.172	370.595	0.215068	0.982259	406	454	346	365	394	mmu:27966	U3 small nucleolar RNA-interacting protein 2
Rrp8	592.325	620.872	-0.0679077	0.997616	589	593	601	629	625	mmu:101867	Ribosomal RNA-processing protein 8
Elk4	1470.7	1655.31	-0.170598	0.75878	1405	1534	1753	1649	1569	mmu:13714	ETS domain-containing protein Elk-4
Pstpip2	15.2111	19.1528	-0.332427	0.984894	20	10	35	17	8	mmu:19201	Putative uncharacterized protein
Pstpip1	225.347	310.723	-0.46348	0.975044	206	245	441	293	218	mmu:19200	Proline-serine-threonine phosphatase-interacting protein 1
Fam104a	371.737	345.274	0.106541	0.996109	312	434	372	350	316	mmu:28081	Protein Fam104a
Rps15a	4385.99	3872.38	0.179683	0.966076	4380	4371	4202	3974	3471	mmu:267019	40S ribosomal protein S15a
Styxl1	2.90164	3.24194	-0.159984	0.984163	0	6	5	3	2	mmu:76571	Protein Styxl1
Renbp	1537.81	1625.7	-0.080181	0.997618	1443	1632	1695	1547	1635	mmu:19703	N-acylglucosamine 2-epimerase
Fam105b	611.714	568.186	0.106495	0.995067	549	676	643	525	545	mmu:432940	Ubiquitin thioesterase otulin
Fn1	37089.5	43329.7	-0.224347	0.999913	32506	41825	50197	34469	46123	mmu:14268	Fibronectin
Lonp1	4821.59	4178.13	0.206652	0.999379	4170	5497	4272	3589	4656	mmu:74142	Lon protease homolog, mitochondrial
2810428I15Rik	537.344	601.46	-0.162621	0.98616	552	519	678	574	561	mmu:66462	Protein 2810428I15Rik
Rrs1	536.686	521.291	0.0419901	0.997523	492	582	534	465	563	mmu:59014	MKIAA0112 protein
Lonp2	659.896	631.265	0.0639942	1	654	663	695	599	606	mmu:66887	Lon protease homolog 2, peroxisomal
Topbp1	3688.18	3339.19	0.143413	0.999502	3872	3473	4092	3445	2586	mmu:235559	DNA topoisomerase 2-binding protein 1
Cp	1235.96	1923.7	-0.638258	0.975193	1193	1276	2807	1556	1542	mmu:12870	Ceruloplasmin, isoform CRA_f
Cs	7611.11	7390.21	0.0424928	0.999381	7502	7691	8553	7283	6480	mmu:12974	Citrate synthase, mitochondrial
Tinf2	440.617	375.932	0.229054	1	428	452	453	339	346	mmu:28113	Tinf2 protein
Tktl2	7.3244	1.00246	2.86916	0.86507	2	13	1	1	1	mmu:74419	Transketolase-like protein 2
Mcat	236.882	231.085	0.0357448	0.996921	259	212	257	224	215	mmu:223722	Malonyl-CoA-acyl carrier protein transacylase, mitochondrial
Elp6	11.5096	13.7947	-0.261274	1	11	12	12	16	13	mmu:72341	Elongator complex protein 6
Elp5	608.863	589.674	0.0462004	0.997718	633	580	639	548	586	mmu:54351	Elongator complex protein 5
Elp4	140.876	139.278	0.0164621	0.996943	128	154	157	156	107	mmu:77766	Elongator complex protein 4
Elp3	599.053	627.041	-0.0658745	0.997844	519	682	648	582	650	mmu:74195	Elongator complex protein 3
Mcee	49.3884	65.4363	-0.405919	0.976105	43	56	90	62	48	mmu:73724	Methylmalonyl-CoA epimerase, mitochondrial
Elp2	1193.16	1358.64	-0.187374	0.0537928	1200	1180	1571	1284	1247	mmu:58523	Elongator complex protein 2
Plp1	11.615	14.8208	-0.351631	0.985837	14	9	13	8	23	mmu:18823	Myelin proteolipid protein
Plp2	4495.14	4365.48	0.0422241	0.997687	4252	4734	4826	4181	4136	mmu:18824	Proteolipid protein 2
Ubtd2	124.319	105.843	0.232129	1	111	138	131	97	93	mmu:327900	Putative uncharacterized protein
H13	1503.34	1400.68	0.102041	0.998862	1274	1742	1524	1230	1458	mmu:14950	Minor histocompatibility antigen H13
Ubtd1	361.641	341.415	0.0830344	1	355	367	397	299	335	mmu:226122	Ubiquitin domain-containing protein 1
F3	271.333	273.945	-0.0138203	0.997497	221	324	246	248	321	mmu:14066	Tissue factor
F5	264.493	418.27	-0.661208	0.353281	219	312	535	320	416	mmu:14067	Coagulation factor V
F7	1.52111	2.77149	-0.865535	0.977191	2	1	7	1	1	mmu:14068	Coagulation factor VII
F8	4.42276	3.4162	0.372555	0.980062	2	7	8	3	0	mmu:14069	Coagulation factor VIII
Dynlrb1	595.799	618.702	-0.0544196	0.99756	564	627	784	500	595	mmu:67068	Dynein light chain roadblock-type 1
Tmem50a	883.873	871.188	0.0208539	0.999614	821	947	1025	785	823	mmu:71817	Transmembrane protein 50A
Tmem50b	455.766	407.235	0.162433	0.996627	460	449	559	320	365	mmu:77975	Transmembrane protein 50B
Pllp	8.57279	11.1987	-0.385496	1	10	7	14	12	8	mmu:67801	Plasmolipin
Myef2	1871.65	1753.11	0.0943886	0.99297	1805	1934	2118	1600	1590	mmu:17876	Myelin expression factor 2
Cfl1	9787.91	10089.8	-0.0438304	0.99965	9403	10153	12375	8807	9396	mmu:12631	Cofilin-1
Cfl2	1212.46	1103.28	0.13614	1	1185	1236	1204	1064	1051	mmu:12632	Cofilin-2
Dio2	25.6129	40.1756	-0.649448	0.961152	27	24	44	54	23	mmu:13371	Type II iodothyronine deiodinase
Fos	13.4792	18.3889	-0.448106	1	12	15	18	22	15	mmu:14281	Proto-oncogene c-Fos
2010107G12Rik	2.55862	4.71484	-0.881842	1	4	1	4	6	4	mmu:243753	Protein 2010107G12Rik
Bche	1.93443	2.4256	-0.326433	0.972043	0	4	1	0	6	mmu:12038	Butyrylcholinesterase
Nfix	1409.74	1070.16	0.397613	1.39488e-12	1308	1512	1251	969	1013	mmu:18032	Nuclear factor 1 X-type
Pank1	102.435	75.144	0.446976	0.955954	80	126	82	65	79	mmu:75735	Pantothenate kinase 1, isoform CRA_b
Pank2	226.647	229.033	-0.0151029	0.996723	243	208	279	230	185	mmu:74450	Protein Pank2
Pank3	655.931	662.319	-0.0139838	0.997991	665	643	759	692	548	mmu:211347	Putative uncharacterized protein
Pank4	414.653	447.157	-0.108878	0.996343	391	438	440	426	471	mmu:269614	Pantothenate kinase 4
Nfic	2317.88	2040.08	0.184176	0.999102	2434	2182	2720	1833	1667	mmu:18029	Nuclear factor 1 C-type
Fam109a	75.828	72.1209	0.0723133	1	66	86	79	68	70	mmu:231717	Sesquipedalian-1
Nfib	1790.45	1769.28	0.0171614	0.998784	1779	1794	2000	1803	1532	mmu:18028	Nuclear factor I/B
Nfia	33.1833	35.5552	-0.0996015	1	36	30	51	30	28	mmu:18027	Nuclear factor 1 A-type
Stard7	767.859	832.072	-0.115867	0.998265	850	676	1049	795	683	mmu:99138	StAR-related lipid transfer protein 7, mitochondrial
Fosb	26.9316	29.1946	-0.116401	0.990428	37	16	27	28	32	mmu:14282	FBJ osteosarcoma oncogene B
Stard6	58.9369	66.5083	-0.174365	0.997505	67	50	84	62	56	mmu:170461	StAR-related lipid transfer protein 6
Stard9	68.1338	75.7284	-0.152463	0.992895	81	54	96	62	72	mmu:668880	StAR-related lipid transfer protein 9
Stard8	14.4815	17.6407	-0.284696	1	13	16	25	11	18	mmu:236920	StAR-related lipid transfer protein 8
Stard3	333.207	310.872	0.100098	0.99581	289	379	339	279	317	mmu:59045	START domain containing 3, isoform CRA_c
Stard5	1727.3	1536.07	0.169276	0.999118	1482	1982	1434	1369	1776	mmu:170460	StAR-related lipid transfer (START) domain containing 5, isoform CRA_a
Cdc37l1	201.958	197.979	0.0287085	0.999397	201	202	195	190	207	mmu:67072	Hsp90 co-chaperone Cdc37-like 1
Zfp800	900.841	882.019	0.0304629	1	891	907	967	832	855	mmu:627049	Zinc finger protein 800
Crebl2	709.433	658.903	0.1066	0.998389	770	641	798	692	506	mmu:232430	cAMP-responsive element-binding protein-like 2
Hc	2.07501	4.00722	-0.949479	1	4	0	4	5	3	mmu:15139	Complement C5
Zfp808	5.46027	3.42543	0.672686	1	4	7	2	2	6	mmu:630579	Protein Zfp808
Hist2h3c2	126.622	166.801	-0.3976	0.980993	149	102	194	185	125	mmu:97114	histone cluster 2, H3c2
Zfp809	324.765	278.126	0.223658	1	324	324	335	264	243	mmu:235047	Zinc finger protein 809
Hist2h3c1	181.242	208.233	-0.200282	0.995232	217	142	206	225	192	mmu:15077	Histone H3.2
Gchfr	34.3263	39.4917	-0.202234	0.995751	41	27	44	44	31	mmu:320415	GTP cyclohydrolase 1 feedback regulatory protein
Vstm2a	2.45318	2.41245	0.0241584	0.989845	1	4	1	5	1	mmu:211739	cDNA sequence BC027127, isoform CRA_a
Hr	690.029	570.357	0.274792	1	672	706	635	558	525	mmu:15460	Lysine-specific demethylase hairless
Rslcan18	104.078	90.5227	0.201317	0.992725	113	94	108	103	63	mmu:432770	Mszf51
Gpnmb	39887	38848	0.0380818	0.999949	36920	42875	48233	33877	35721	mmu:93695	Putative uncharacterized protein
Frk	236.671	256.285	-0.114866	0.995055	253	218	315	250	212	mmu:14302	Non-specific protein-tyrosine kinase
Trerf1	13.4089	15.3238	-0.192589	0.987204	10	17	28	13	7	mmu:224829	Transcriptional-regulating factor 1
Ik	649.513	645.552	0.0088259	0.997991	620	678	671	578	687	mmu:24010	Putative uncharacterized protein
Pls3	3667.87	3740.35	-0.0282297	0.999407	3762	3549	4578	3426	3331	mmu:102866	Plastin-3
Oip5	144.173	150.711	-0.0639867	0.99537	153	134	210	130	121	mmu:70645	Protein Mis18-beta
C330007P06Rik	7.05167	11.74	-0.73539	1	8	6	11	10	14	mmu:77644	UPF0428 protein CXorf56 homolog
Pls1	13.8573	13.792	0.00681993	0.988964	9	19	24	12	7	mmu:102502	Plastin-1
Fetub	6.53292	2.89207	1.17563	1	7	6	5	1	3	mmu:59083	GUGU beta
Trhde	4.94151	8.59359	-0.798308	0.97343	3	7	10	14	2	mmu:237553	Putative uncharacterized protein
Zfp821	85.1304	64.3357	0.404054	1	83	87	73	60	61	mmu:75871	ASL1/1700008F21Rik fusion protein
2410089E03Rik	200.824	201.293	-0.00336667	1	210	190	216	204	185	mmu:73692	Uncharacterized protein C5orf42 homolog
Alg12	330.745	311.64	0.0858392	0.99748	274	390	340	234	363	mmu:223774	Dol-P-Man:Man(7)GlcNAc(2)-PP-Dol alpha-1,6-mannosyltransferase
Alg11	508.936	514.774	-0.0164526	1	473	545	613	457	487	mmu:207958	Defective mannosyltransferase IV(V)
Amhr2	143.435	173.24	-0.272378	0.982786	132	155	177	152	190	mmu:110542	Receptor protein serine/threonine kinase
Alg14	320.148	289.383	0.145758	0.995392	344	293	329	307	237	mmu:66789	Putative uncharacterized protein
Alg13	625.334	529.985	0.238674	0.960691	565	687	622	543	437	mmu:67574	Putative bifunctional UDP-N-acetylglucosamine transferase and deubiquitinase ALG13
Zfp825	93.9408	88.9321	0.0790472	1	86	102	100	81	87	mmu:235956	Protein Zfp825
Kazald1	3.90401	4.89173	-0.32539	0.99728	1	7	7	5	3	mmu:107250	Putative uncharacterized protein
Zfp827	188.954	204.324	-0.112823	0.999572	175	203	232	170	214	mmu:622675	Pnrc1 protein
Polrmt	348.092	347.404	0.00285605	0.997402	341	354	331	345	361	mmu:216151	DNA-directed RNA polymerase, mitochondrial
Ppp2r2a	1042.57	1039.43	0.00436061	0.998458	947	1140	1143	951	1034	mmu:71978	Serine/threonine-protein phosphatase 2A 55 kDa regulatory subunit B alpha isoform
Fst	17.4183	16.9789	0.036863	0.991364	14	21	30	13	10	mmu:14313	Follistatin
Mcm2	4062.88	3485.04	0.221329	1.1017e-06	3883	4236	4031	3399	3093	mmu:17216	DNA replication licensing factor MCM2
Dis3	1022.91	859.662	0.25084	0.929148	938	1109	905	762	913	mmu:72662	Exosome complex exonuclease RRP44
Pltp	1463.18	1422.86	0.0403156	0.999087	1356	1571	1390	1271	1591	mmu:18830	Phospholipid transfer protein
Mcm6	1730.12	1823	-0.0754427	0.999641	1920	1518	2328	2079	1137	mmu:17219	DNA replication licensing factor MCM6
Mcm5	1938.23	1667.92	0.216695	0.999503	2186	1663	2169	1768	1141	mmu:17218	DNA replication licensing factor MCM5
Mcm4	1437.2	1383.18	0.0552648	0.999569	1635	1218	1741	1558	903	mmu:17217	DNA replication licensing factor MCM4
Mcm3	2397.91	2152.15	0.155996	0.99955	2592	2178	2732	2291	1518	mmu:17215	DNA replication licensing factor MCM3
Gmeb1	382.172	389.585	-0.0277166	1	375	388	432	355	386	mmu:56809	Putative uncharacterized protein
Gmeb2	955.682	886.777	0.107959	1	924	985	975	865	829	mmu:229004	Glucocorticoid modulatory element-binding protein 2
Zfp830	205.476	194.979	0.0756453	1	191	220	240	164	187	mmu:66983	Zinc finger protein 830
Srp19	298.344	303.155	-0.0230811	0.997215	274	323	296	283	327	mmu:66384	Signal recognition particle 19 kDa protein
Tmem55a	904.499	867.117	0.0608924	0.99805	885	921	1041	751	832	mmu:72519	Type 2 phosphatidylinositol 4,5-bisphosphate 4-phosphatase
Tmem55b	873.752	876.915	-0.00521258	1	822	925	950	867	820	mmu:219024	Type 1 phosphatidylinositol 4,5-bisphosphate 4-phosphatase
Ppp2r1b	713.189	738.672	-0.0506497	0.99758	698	726	920	647	674	mmu:73699	Serine/threonine-protein phosphatase 2A 65 kDa regulatory subunit A beta isoform
Zfp839	42.0289	33.0746	0.345655	1	40	44	39	33	28	mmu:72805	Zfp839 protein
Ppp2r1a	2037.94	1945.8	0.0667455	0.997544	1858	2221	2128	1832	1894	mmu:51792	Serine/threonine-protein phosphatase 2A 65 kDa regulatory subunit A alpha isoform
Srp14	585.906	594.575	-0.0211897	0.998661	599	569	652	547	590	mmu:20813	Signal recognition particle 14 kDa protein
Fv1	77.2436	72.1077	0.0992626	1	65	90	79	73	65	mmu:14349	Friend virus susceptibility protein 1
Fto	497.181	536.423	-0.1096	0.995789	455	540	684	455	491	mmu:26383	Alpha-ketoglutarate-dependent dioxygenase FTO
Bcl9	209.574	202.023	0.0529391	0.996295	170	251	234	189	187	mmu:77578	B-cell CLL/lymphoma 9 protein
Bcl6	438.137	431.603	0.0216761	0.997757	440	434	432	447	413	mmu:12053	B-cell lymphoma 6 protein homolog
Ppp2r3a	922.701	877.5	0.072463	0.997128	880	964	920	927	787	mmu:235542	3222402P14Rik protein
Bcl3	86.6248	232.861	-1.42661	1.18183e-12	98	74	294	186	227	mmu:12051	B-cell lymphoma 3 protein homolog
Mcl1	3669.17	3990.39	-0.121076	0.998818	3675	3645	4972	3836	3301	mmu:17210	Induced myeloid leukemia cell differentiation protein Mcl-1 homolog
Bcl2	336.388	356.33	-0.0830846	0.99855	352	318	407	340	328	mmu:12043	Apoptosis regulator Bcl-2
Rapgefl1	15.4136	17.9264	-0.217881	1	12	19	20	17	17	mmu:268480	Rap guanine nucleotide exchange factor-like 1
Zfp846	110.286	107.337	0.0391104	1	97	124	118	97	108	mmu:244721	Protein Zfp846
Dynlt1b	23.4409	29.3596	-0.324803	0.987522	34	12	48	24	19	mmu:21648	Dynein light chain Tctex-type 1
Ppp2r2d	942.554	882.049	0.0957154	0.99645	922	960	1010	915	737	mmu:52432	Serine/threonine-protein phosphatase 2A 55 kDa regulatory subunit B delta isoform
Dynlt1c	11.026	12.3336	-0.16169	0.99552	11	11	7	11	18	mmu:100040563	dynein light chain Tctex-type 1C
Dynlt1a	53.3627	47.3252	0.173224	0.993468	46	61	67	49	29	mmu:100310872	dynein light chain Tctex-type 1A
Dynlt1f	39.7514	49.1756	-0.306938	1	44	35	48	51	48	mmu:100040531	Predicted gene, 547127
Fuk	323.473	278.921	0.213788	1	301	346	327	280	236	mmu:234730	MFLJ00241 protein
Pknox2	9.91817	6.96483	0.509985	1	7	13	8	4	9	mmu:208076	Homeobox protein PKNOX2
Pknox1	261.44	301.076	-0.203645	0.983367	256	266	377	297	240	mmu:18771	Homeobox protein PKNOX1
Fus	2484.47	2145.1	0.211894	0.828809	2482	2475	2484	2149	1845	mmu:233908	RNA-binding protein FUS
Fuz	136.172	142.217	-0.062666	0.997473	118	155	163	116	150	mmu:70300	Protein fuzzy homolog
Grtp1	39.0569	42.3563	-0.116997	0.991701	38	40	68	25	38	mmu:66790	Growth hormone-regulated TBC protein 1
Zfp850	67.4745	55.8772	0.272082	0.98944	76	58	55	43	69	mmu:100043772	Protein Zfp850
Zfp853	15.5542	19.2197	-0.305284	1	16	15	28	17	14	mmu:330230	Protein Zfp853
Rpp40	106.145	125.701	-0.243961	1	103	109	143	103	133	mmu:208366	Ribonuclease P protein subunit p40
Fam101b	116.652	109.339	0.0934058	0.999448	113	120	131	118	82	mmu:76566	Filamin-interacting protein FAM101B
Ppp2r3d	45.4844	54.6755	-0.265522	1	42	49	57	49	58	mmu:19054	Serine/threonine-protein phosphatase 2A regulatory subunit B'' subunit delta
Ppp2r3c	203.76	180.065	0.178353	0.993091	211	195	185	209	146	mmu:59032	Serine/threonine-protein phosphatase 2A regulatory subunit B'' subunit gamma
Olfr933	4.15003	0.704992	2.55744	0.905956	8	0	0	2	0	mmu:258433	Olfactory receptor
4933408B17Rik	13.4089	16.9749	-0.340217	0.985441	10	17	36	12	6	mmu:271508	Protein 4933408B17Rik
Ppp2r5d	1489.25	1469.8	0.0189572	1	1451	1523	1618	1418	1388	mmu:21770	Tex271 protein
Ppp2r5c	189.789	175.687	0.111387	1	185	194	182	187	158	mmu:26931	Putative uncharacterized protein
Ppp2r5b	1094.61	1076.01	0.0247353	0.998382	1093	1091	1190	953	1096	mmu:225849	Putative uncharacterized protein
Ppp2r5a	1039.43	1085.97	-0.0631837	1	1009	1067	1216	1026	1030	mmu:226849	Serine/threonine-protein phosphatase 2A 56 kDa regulatory subunit alpha isoform
Rpp38	113.029	97.0408	0.220032	1	120	105	106	101	85	mmu:227522	Ribonuclease P/MRP 38 subunit (Human)
Oit3	17.251	16.4363	0.069792	0.988192	23	11	27	18	6	mmu:18302	Putative uncharacterized protein
Mcm9	132.769	145.114	-0.128275	0.994372	145	119	178	156	106	mmu:71567	DNA helicase MCM9
Mcm8	275.649	213.726	0.367072	1	275	275	245	213	187	mmu:66634	Putative uncharacterized protein
Mcm7	281.707	275.985	0.0296039	0.99763	296	265	400	263	184	mmu:17220	DNA replication licensing factor MCM7
Zfp865	480.114	461.485	0.057094	1	451	509	533	408	452	mmu:319748	Zinc finger protein 865
Rpp30	179.282	164.508	0.124071	0.996293	175	183	222	145	135	mmu:54364	Ribonuclease P protein subunit p30
Zfp280b	716.231	589.487	0.280965	0.0149615	702	728	712	566	507	mmu:64453	Zfp280b protein
Zfp866	657.294	640.175	0.0380737	0.998017	635	678	830	598	520	mmu:330788	Protein Zfp866
Zfp280c	969.793	990.152	-0.029972	0.99916	954	982	1139	874	975	mmu:208968	Zinc finger protein 280C
Zfp867	69.5059	86.7058	-0.318992	1	65	74	96	74	91	mmu:237775	Protein Zfp867
Zfp280d	6.49777	6.83508	-0.0730122	1	6	7	4	10	6	mmu:235469	Putative uncharacterized protein
Zfp868	770.21	727.188	0.0829233	1	738	801	801	720	668	mmu:234362	Mszf62
Zfp869	705.926	689.506	0.0339551	1	684	726	781	653	645	mmu:66869	Putative uncharacterized protein
Ppp4r2	1798.78	1735.94	0.0513044	0.998254	1782	1808	1892	1699	1631	mmu:232314	Ppp4r2 protein
Fam102a	549.319	507.635	0.113852	0.997363	590	503	630	486	424	mmu:98952	Protein FAM102A
Fam102b	1234.11	1562.17	-0.340088	0.993005	1333	1122	2038	1499	1219	mmu:329739	Protein FAM102B
Ppp4r1	2240.27	2187.92	0.0341141	1	2166	2309	2446	2134	2012	mmu:70351	Serine/threonine-protein phosphatase 4 regulatory subunit 1
Rpp21	126.473	143.087	-0.178064	1	131	121	160	124	147	mmu:67676	Ribonuclease P protein subunit p21
Bcor	269.759	235.856	0.193764	0.990154	245	295	302	214	201	mmu:71458	BCL-6 corepressor
Ackr2	0	3.4162	-20	1	0	0	8	3	0	mmu:59289	Atypical chemokine receptor 2
Zfp870	48.4563	49.5163	-0.0312173	1	44	53	54	54	41	mmu:240066	Protein Zfp870
Zfp871	3736.21	4150.1	-0.151573	0.996996	3890	3553	4737	4126	3658	mmu:208292	Protein Zfp871
Ackr3	123.985	219.78	-0.825896	0.44432	129	118	312	156	205	mmu:12778	Atypical chemokine receptor 3
Fahd1	73.8317	83.0548	-0.169823	1	78	69	97	89	65	mmu:68636	Acylpyruvase FAHD1, mitochondrial
Nipsnap3b	337.039	377.62	-0.164017	0.99372	343	329	423	385	330	mmu:66536	Protein NipSnap homolog 3B
Ppp2r5e	1225.36	1210.05	0.018143	0.99926	1153	1297	1394	1077	1181	mmu:26932	Ppp2r5e protein
Fxn	148.366	132.709	0.160899	0.995338	176	118	168	106	129	mmu:14297	Frataxin, mitochondrial
Ticam1	370.348	409.48	-0.144911	0.998164	300	444	392	324	506	mmu:106759	TIR domain-containing adapter molecule 1
Olfr920	3.9743	4.66507	-0.2312	1	3	5	5	2	7	mmu:258783	Olfactory receptor
Nfs1	395.185	412.918	-0.0633288	0.997406	415	372	479	398	370	mmu:18041	Cysteine desulfurase, mitochondrial
Rpp14	321.733	301.516	0.0936281	0.996281	279	366	294	277	330	mmu:67053	Ribonuclease P protein subunit p14
Anks3	312.843	265.991	0.234065	0.993103	260	368	285	218	296	mmu:72615	Anks3 protein
Anks1	139.706	130.611	0.0971245	0.9957	136	143	185	109	106	mmu:224650	Ankyrin repeat and SAM domain-containing protein 1A
Rep15	6.8408	6.19429	0.143225	0.984087	2	12	9	4	6	mmu:66532	Rab15 effector protein
Fyn	669.051	592.069	0.176352	0.994867	598	742	582	539	649	mmu:14360	Tyrosine-protein kinase Fyn
Crebbp	2397.26	2343.91	0.0324663	0.9986	2257	2536	2519	2181	2344	mmu:12914	CREB-binding protein
Zfp770	329.733	321.406	0.0369039	0.997844	314	345	392	325	257	mmu:228491	Zinc finger protein 770
Zfp771	41.3077	57.2517	-0.470909	0.97277	47	35	49	63	58	mmu:244216	Zinc finger protein 771
Zfp772	59.9308	70.7854	-0.240155	0.998573	54	66	83	79	52	mmu:232855	cDNA sequence BC023179
Zfp773	1.00236	3.54864	-1.82386	0.952056	1	1	0	1	9	mmu:76373	2810409K11Rik protein
Zfp775	23.1864	16.6291	0.479575	0.981368	13	34	18	16	16	mmu:243372	RIKEN cDNA C130032F08, isoform CRA_a
Zfp777	917.946	835.536	0.135708	0.997877	786	1055	925	700	890	mmu:72306	Zinc finger protein 777
LOC102637049	24.8833	29.0977	-0.225727	0.991533	20	30	29	19	39	mmu:102637049	serine/arginine repetitive matrix protein 1-like
Qk	11056.7	11188.9	-0.0171486	0.999981	10636	11454	12508	10499	10701	mmu:19317	Putative uncharacterized protein
Mapk1ip1	125.682	115.499	0.121895	0.994798	136	114	128	140	80	mmu:69546	MAPK-interacting and spindle-stabilizing protein
BC030499	11.6853	12.3178	-0.0760463	0.990174	16	7	19	12	7	mmu:216976	Uncharacterized serine/threonine-protein kinase SgK494
Mcf2l	193.889	174.679	0.150519	0.998258	109	284	167	104	250	mmu:17207	Guanine nucleotide exchange factor DBS
1810030O07Rik	540.89	585.619	-0.114629	0.995253	474	610	695	536	540	mmu:69155	Uncharacterized protein CXorf38 homolog
Nfu1	561.305	565.21	-0.0100027	0.997865	532	590	642	464	598	mmu:56748	NFU1 iron-sulfur cluster scaffold homolog, mitochondrial
Gsap	69.4089	93.1643	-0.424655	0.99016	76	62	147	95	46	mmu:212167	Gamma-secretase-activating protein
Zfp781	6.08446	9.14928	-0.58853	0.998049	8	4	13	4	11	mmu:331188	Protein Zfp781
Zfp784	27.0637	43.9746	-0.700308	1	27	27	46	49	37	mmu:654801	Zinc finger protein 784
Cdca2	934.64	826.783	0.176903	0.988756	917	949	1018	816	673	mmu:108912	Cell division cycle-associated protein 2
Zfp786	18.5612	17.3419	0.0980279	1	19	18	18	15	19	mmu:330301	Zinc finger protein 786
Zfp787	314.03	295.949	0.0855535	0.997024	280	349	316	269	304	mmu:67109	Zinc finger protein 787
Zfp788	248.99	233.208	0.0944753	0.998484	232	266	256	250	196	mmu:67607	Protein Zfp788
Cdca5	288.293	281.266	0.0356048	0.998592	277	299	293	303	248	mmu:67849	Sororin
Cdca3	946.476	972.267	-0.0387867	0.998605	896	996	1302	832	831	mmu:14793	Cell division cycle-associated protein 3
Cdca4	736.427	800.984	-0.12123	0.995875	740	729	865	765	778	mmu:71963	Putative uncharacterized protein
Cdca7	13.9979	10.5645	0.405983	1	13	15	13	6	13	mmu:66953	Cell division cycle-associated protein 7
Cdca8	474.846	504.359	-0.0869913	0.996156	480	467	626	473	431	mmu:52276	Borealin
T2	3.45554	1.77037	0.96486	1	2	5	0	2	3	mmu:21331	Brachyury the second
LOC102638383	92.9384	88.3751	0.0726348	1	85	101	91	94	80	mmu:102638383	uncharacterized LOC102638383
Mybbp1a	4272.13	4070.82	0.0696343	0.999639	3796	4762	4338	3449	4438	mmu:18432	Mybbp1a protein
Nfx1	1177.25	1018.99	0.208277	0.270534	1160	1190	1100	930	1033	mmu:74164	Transcriptional repressor NF-X1
Snai1	89.2888	93.314	-0.0636141	0.994538	105	72	134	66	86	mmu:20613	Zinc finger protein SNAI1
Snai2	677.693	599.822	0.176097	0.958618	665	688	611	572	614	mmu:20583	Zinc finger protein SNAI2
Zfp790	370.865	354.115	0.0666753	1	356	385	361	346	354	mmu:233056	Protein Zfp790
Zfp799	60.2738	60.9405	-0.0158708	0.996744	50	71	77	44	64	mmu:240064	Protein Zfp799
LOC102638357	1.48597	3.42806	-1.20599	0.973438	1	2	2	1	7	mmu:102638357	atrophin-1-like
LOC102639688	20.2229	28.5012	-0.495032	0.986336	25	15	20	47	17	mmu:102639688	keratin-associated protein 16-1-like
Tyk2	766.164	669.696	0.194147	0.984432	788	739	797	662	567	mmu:54721	Non-receptor tyrosine-protein kinase TYK2
Gse1	80.4265	82.5701	-0.0379498	1	73	88	82	77	88	mmu:382034	Genetic suppressor element 1
Proser1	380.097	338.261	0.168233	0.991334	371	388	421	273	332	mmu:212127	Putative uncharacterized protein
Proser2	39.6375	40.3972	-0.0273888	0.994253	27	53	47	36	39	mmu:227545	Proline and serine-rich protein 2
Tg	1376.52	1460.05	-0.0849941	0.99799	1312	1439	1506	1349	1522	mmu:21819	Kidney thyroglobulin variant
LOC102640673	79.0895	85.985	-0.120599	0.997277	90	67	96	78	85		zinc finger protein 709-like
LOC102638361	119.395	108.256	0.141288	0.994681	136	101	113	132	80	mmu:102638361	UPF0586 protein C9orf41 homolog
Crlf1	16.9698	25.9082	-0.610433	0.978051	15	19	23	19	35	mmu:12931	Cytokine receptor-like factor 1
Crlf2	313.028	316.86	-0.0175577	0.998569	279	348	333	300	318	mmu:57914	Crlf2 protein
Crlf3	387.149	393.708	-0.0242368	1	379	394	409	395	377	mmu:54394	Cytokine receptor-like factor 3
C330006A16Rik	595.482	640.071	-0.104172	1	555	636	737	609	586	mmu:109299	RIKEN cDNA C330006A16 gene
Fam114a1	4.94151	5.77233	-0.2242	1	3	7	4	9	4	mmu:68303	Protein Noxp20
Fam114a2	474.926	523.95	-0.141724	0.993804	441	509	567	453	555	mmu:67726	Protein FAM114A2
Timm9	199.743	179.417	0.154824	1	193	206	192	160	187	mmu:30056	Putative uncharacterized protein
Nt5c3b	263.111	221.474	0.24853	0.978191	276	248	276	202	194	mmu:68106	7-methylguanosine phosphate-specific 5'-nucleotidase
Sigmar1	1527.85	1496.14	0.0302654	1	1490	1561	1737	1371	1410	mmu:18391	Sigma 1 receptor variant SR-1A
Noc3l	744.105	666.729	0.158405	0.954018	697	791	725	605	675	mmu:57753	Nucleolar complex protein 3 homolog
Nutf2	206.707	214.313	-0.052134	0.996408	171	244	249	168	230	mmu:68051	Nuclear transport factor 2
Rsg1	7.98374	15.05	-0.914629	0.956752	7	9	27	5	15	mmu:76166	REM2- and Rab-like small GTPase 1
Gsg1	3.86886	1.41262	1.45354	0.950783	0	8	0	3	1	mmu:14840	Germ cell-specific gene 1 protein
Gsg2	230.675	257.367	-0.157966	0.995211	220	241	295	297	185	mmu:14841	Germ cell-specific gene 2
Rmdn2	71.2731	92.098	-0.369812	1	74	68	106	90	82	mmu:381110	Protein 4921513D11Rik
Shprh	1082.85	1109.86	-0.0355462	0.999142	1006	1160	1292	1000	1060	mmu:268281	E3 ubiquitin-protein ligase SHPRH
Rmdn1	57.68	47.9413	0.266804	0.990441	45	71	45	49	49	mmu:66302	Regulator of microtubule dynamics protein 1
Rmdn3	281.752	235.329	0.259744	0.951235	256	308	288	195	230	mmu:67809	Regulator of microtubule dynamics protein 3
Noc4l	340.751	340.11	0.00271535	0.9974	311	371	360	293	368	mmu:100608	Nucleolar complex associated 4 homolog (S. cerevisiae)
Rsf1	20.6714	15.9804	0.371334	1	24	17	23	13	13	mmu:233532	Protein Rsf1
Eif1ad	795.814	734.679	0.115316	1	751	840	825	697	692	mmu:69860	Probable RNA-binding protein EIF1AD
Rab7l1	4.04459	5.35428	-0.4047	0.983171	5	3	5	10	1	mmu:226422	Ras-related protein Rab-7L1
Gaa	1959.42	2022.68	-0.0458439	0.998885	1798	2123	2348	1719	2040	mmu:14387	Lysosomal alpha-glucosidase
Timp4	3.93915	1.23964	1.66796	0.997639	2	6	3	0	1	mmu:110595	Tissue inhibitor of metalloproteinase 4
Tead2	189.965	193.274	-0.024917	1	190	189	226	188	170	mmu:21677	Transcriptional enhancer factor TEF-4
Timp1	661.023	807.225	-0.288271	1	631	690	920	777	738	mmu:21857	Metalloproteinase inhibitor 1
Tead3	306.846	266.043	0.205859	1	282	332	318	252	235	mmu:21678	Transcriptional enhancer factor TEF-5
AA623943	11.958	12.7463	-0.0921028	1	10	14	18	7	14	mmu:544808	expressed sequence AA623943
Timp2	11750.9	14165.7	-0.269623	0.743923	11675	11775	17452	12995	12501	mmu:21858	Metalloproteinase inhibitor 2
Tead1	3476.96	3598.49	-0.0495628	0.998938	3435	3505	4417	3265	3225	mmu:21676	Transcriptional enhancer factor TEF-1
Gak	3661.79	3374.29	0.117964	0.997224	3300	4032	3713	3105	3337	mmu:231580	Cyclin-G-associated kinase
Gan	545.048	468.346	0.21881	0.783812	496	595	511	464	434	mmu:209239	Gigaxonin
D130037M23Rik	7.91345	9.36676	-0.243243	1	5	11	9	13	6	mmu:328330	RIKEN cDNA D130037M23 gene
Trafd1	216.142	230.639	-0.0936625	0.996137	178	256	265	210	221	mmu:231712	TRAF-type zinc finger domain-containing protein 1
D3Ertd254e	571.505	588.783	-0.0429717	0.997575	547	595	729	579	478	mmu:241944	Protein D3Ertd254e
Scaf4	1558.02	1435.71	0.117955	0.996924	1399	1721	1553	1289	1474	mmu:224432	MKIAA1172 protein
Tyms	795.856	744.154	0.0969075	0.998378	821	765	905	797	553	mmu:22171	Thymidylate synthase, isoform CRA_b
Tymp	395.723	446.596	-0.174478	0.992249	334	460	521	403	425	mmu:72962	Thymidine phosphorylase
Scaf1	2001.03	1949.41	0.0377079	0.998357	1895	2105	2111	1795	1955	mmu:233208	Splicing factor, arginine/serine-rich 19
Scaf8	128.302	119.964	0.0969482	1	128	128	131	129	101	mmu:106583	Putative uncharacterized protein
Gba	2226.95	2243.66	-0.0107838	0.998933	2131	2319	2647	1988	2147	mmu:14466	Glucosylceramidase
Ptgfrn	2156.46	2235.15	-0.0517034	0.998627	2162	2140	2743	2077	1955	mmu:19221	Prostaglandin F2 alpha receptor regulatory protein
Sec61a1	8964.49	8831.37	0.0215844	0.999743	8252	9685	10128	7614	8902	mmu:53421	Protein transport protein Sec61 subunit alpha isoform 1
Sec61a2	1170.48	1170.05	0.000529324	0.99911	1160	1176	1378	1125	1034	mmu:57743	Protein transport protein Sec61 subunit alpha isoform 2
Svil	223.016	232.331	-0.0590323	0.99631	236	208	289	232	184	mmu:225115	Svil protein
Nfyc	231.264	250.254	-0.11385	1	223	239	269	222	261	mmu:18046	Nuclear transcription factor Y subunit gamma
Emc9	48.8345	51.8607	-0.0867408	0.994853	41	57	69	34	55	mmu:85308	ER membrane protein complex subunit 9
Elof1	609.655	629.873	-0.0470678	0.997568	628	587	753	609	544	mmu:66126	Transcription elongation factor 1 homolog
Nfyb	357.105	305.141	0.22687	0.965347	336	378	382	257	287	mmu:18045	Nuclear transcription factor Y subunit beta
Emc8	394.13	401.71	-0.0274832	1	385	402	472	364	378	mmu:18117	ER membrane protein complex subunit 8
Tead4	635.085	593.968	0.0965645	0.99788	581	690	569	520	684	mmu:21679	Transcriptional enhancer factor TEF-3
Sgms1	757.355	731.334	0.050438	1	730	783	817	667	719	mmu:208449	Phosphatidylcholine:ceramide cholinephosphotransferase 1
Nfya	1260.89	1201.1	0.0700927	0.997861	1242	1275	1489	1088	1066	mmu:18044	Nuclear transcription factor Y subunit alpha
Emc7	763.255	794.528	-0.0579335	0.998077	719	807	963	703	740	mmu:73024	Uncharacterized protein
Emc6	475.745	438.675	0.117036	0.994929	423	530	458	403	455	mmu:66048	ER membrane protein complex subunit 6
Emc4	565.358	544.058	0.0554055	0.997729	551	578	604	466	568	mmu:68032	ER membrane protein complex subunit 4
Eif1ax	1650.74	1659.38	-0.00753276	0.998924	1684	1607	2036	1582	1412	mmu:66235	Eukaryotic translation initiation factor 1A, X-chromosomal
Emc3	2362.7	2229.71	0.0835792	0.998023	2347	2368	2664	2176	1907	mmu:66087	ER membrane protein complex subunit 3
Emc2	755.924	794.64	-0.0720605	0.997782	648	868	906	752	739	mmu:66736	MKIAA0103 protein
Emc1	3065.38	2773.81	0.144196	1	2980	3142	3177	2550	2642	mmu:230866	C230096C10Rik protein
3110052M02Rik	172.871	165.577	0.0621936	0.996368	199	144	215	169	120	mmu:73229	Protein 3110052M02Rik
Svip	1.00236	6.02792	-2.58826	0.859323	1	1	6	1	11	mmu:75744	Putative uncharacterized protein
Sgms2	1465.98	1438.67	0.0271302	0.99869	1422	1506	1743	1344	1270	mmu:74442	Phosphatidylcholine:ceramide cholinephosphotransferase 2
Noc2l	1619.32	1908.62	-0.237143	0.923258	1533	1704	1936	1872	1909	mmu:57741	Nucleolar complex protein 2 homolog
Fpgs	205.537	226.313	-0.138916	0.995656	179	233	255	194	233	mmu:14287	Folylpolyglutamate synthase, mitochondrial
Fpgt	334.516	338.524	-0.017183	1	340	327	385	323	313	mmu:75540	Protein Fpgt
Rngtt	386.287	348.005	0.150566	0.991038	382	389	338	361	341	mmu:24018	mRNA-capping enzyme
Ndc80	743.795	759.677	-0.0304796	0.998794	757	726	844	749	695	mmu:67052	Kinetochore protein NDC80 homolog
Psat1	5793.16	5407.9	0.0992818	0.993321	5367	6222	6117	4924	5262	mmu:107272	Phosphoserine aminotransferase
Slc45a4	812.265	731.134	0.151814	0.99194	765	859	927	652	642	mmu:106068	Solute carrier family 45 member 4
Slc45a3	377.751	318.446	0.246385	0.993343	318	440	295	298	356	mmu:212980	Solute carrier family 45 member 3
Slc45a2	6.08446	5.71467	0.0904584	1	8	4	5	8	4	mmu:22293	Membrane-associated transporter protein
Dmxl1	4136.45	4088.86	0.0166936	0.99917	4091	4165	4769	3860	3723	mmu:240283	DmX-like protein 1
5430417L22Rik	358.353	362.904	-0.0182072	1	344	372	399	319	374	mmu:100043272	InaF motif containing 2
Dmxl2	747.092	720.853	0.0515814	0.998328	782	706	933	643	617	mmu:235380	DmX-like protein 2
Gabrd	7.01653	13.7972	-0.97555	0.949904	7	7	24	10	9	mmu:14403	Gamma-aminobutyric acid receptor subunit delta
Syap1	538.857	533.81	0.0135764	1	540	535	607	513	490	mmu:67043	Putative uncharacterized protein
Eme2	279.808	283.647	-0.0196606	0.997133	297	260	321	241	293	mmu:193838	Probable crossover junction endonuclease EME2
Eme1	281.655	255.812	0.138845	0.995308	267	296	329	244	205	mmu:268465	Crossover junction endonuclease EME1
BC005561	340.9	337.595	0.0140553	1	329	352	370	345	301	mmu:100042165	Protein BC005561
Depdc1b	286.896	334.83	-0.2229	0.970297	251	324	406	301	307	mmu:218581	DEP domain containing 1B, isoform CRA_b
LOC102640615	4.5282	4.24966	0.0915898	1	5	4	6	2	5	mmu:102640615	non-histone chromosomal protein HMG-17-like
Depdc1a	685.516	701.143	-0.0325172	0.998329	750	613	852	677	595	mmu:76131	DEP domain containing 1a, isoform CRA_c
Pmel	29.9738	42.8673	-0.516175	0.971498	41	18	47	42	40	mmu:20431	Melanocyte protein PMEL
LOC102639600	13.5846	10.9105	0.316258	1	15	12	7	12	13	mmu:102639600	basic proline-rich protein-like
LOC102640601	10.5775	5.30318	0.996071	0.97052	12	9	12	4	1	mmu:102640601	transcription elongation factor 1 homolog
Gabpa	1642.46	1593.38	0.0437656	0.998437	1476	1813	1726	1510	1555	mmu:14390	GA repeat binding protein alpha, transcript variant 1
Naaladl1	35.6365	38.6282	-0.116297	1	37	34	41	36	39	mmu:381204	N-acetylated-alpha-linked acidic dipeptidase-like protein
BC005537	5271.46	5511.07	-0.0641278	0.999423	5453	5051	6625	5092	4964	mmu:79555	Protein BC005537
Rsl1	13.2064	20.2812	-0.6189	1	18	8	22	21	18	mmu:380855	Regulator of sex limited protein 1
LOC102639613	45.4141	36.0794	0.331966	1	40	51	42	37	30	mmu:102639613	uncharacterized LOC102639613
LOC102639610	40.6048	36.2787	0.162527	0.991219	27	55	39	30	40	mmu:102639610	forkhead box protein D1-like
Gfra1	45.3171	28.2524	0.681682	0.882847	51	39	25	27	32	mmu:14585	Glial cell line derived neurotrophic factor family receptor alpha 1
Pmf1	609.41	685.674	-0.17011	1	566	653	787	622	660	mmu:67037	Putative uncharacterized protein
Emg1	524.852	597.487	-0.186997	0.99427	458	594	603	563	623	mmu:14791	Ribosomal RNA small subunit methyltransferase NEP1
Gfra4	6.91109	5.83525	0.24412	0.997369	4	10	3	8	6	mmu:14588	Glial cell line derived neurotrophic factor family receptor alpha 4
Msto1	499.765	469.742	0.0893817	1	501	496	543	415	460	mmu:229524	Protein misato homolog 1
Ggh	735.751	681.334	0.110856	1	707	763	824	614	625	mmu:14590	Gamma-glutamyl hydrolase variant II
Cyp2b13	3.9743	4.37286	-0.137879	0.99469	3	5	4	1	8	mmu:13089	Cytochrome P450, family 2, subfamily b, polypeptide 13
Ggn	21.0144	26.0679	-0.310895	1	20	22	32	22	25	mmu:243897	MCG51479, isoform CRA_b
Zfand5	1496.46	1419.83	0.075838	0.997706	1381	1613	1502	1476	1286	mmu:22682	AN1-type zinc finger protein 5
Zfand6	821.409	779.83	0.0749406	0.999525	805	835	847	714	784	mmu:65098	AN1-type zinc finger protein 6
Zfand3	101.757	100.611	0.0163474	0.995085	102	101	107	71	124	mmu:21769	Zinc finger AN1-type domain 3
Zfand4	275.613	276.656	-0.00545079	0.998245	329	217	375	311	159	mmu:67492	AN1-type zinc finger protein 4
Zfand1	171.466	167.935	0.0300149	1	159	184	194	159	154	mmu:66361	AN1-type zinc finger protein 1
Themis	0.967215	3.47386	-1.84463	0.951894	0	2	7	4	0	mmu:210757	Protein THEMIS
Fubp1	3888.89	3390.7	0.197777	0.360207	3611	4168	3788	3385	3043	mmu:51886	Far upstream element (FUSE) binding protein 1
Fubp3	590.68	542.008	0.124063	0.993675	611	566	589	509	532	mmu:320267	Protein Fubp3
Ghr	1309.63	1323.45	-0.0151434	0.99927	1418	1187	1731	1273	1026	mmu:14600	Growth hormone receptor
Cirbp	156.368	213.797	-0.451294	0.862746	156	156	197	206	234	mmu:12696	Cold-inducible RNA-binding protein
Tsen34	520.488	446.47	0.221304	0.99169	554	482	558	413	384	mmu:66078	tRNA-splicing endonuclease subunit Sen34
Eml3	423.217	409.493	0.0475598	1	387	460	465	401	369	mmu:225898	Echinoderm microtubule-associated protein-like 3
Eml2	37.3601	39.0476	-0.0637353	0.999381	31	44	34	37	45	mmu:72205	Echinoderm microtubule-associated protein-like 2
Eml1	63.2542	69.1738	-0.129064	1	66	60	75	65	68	mmu:68519	Echinoderm microtubule associated protein-like protein 1
Rap1gap2	609.163	606.328	0.0067298	1	614	601	710	555	567	mmu:380711	Rap1 GTPase-activating protein 2
Ubap2l	1049.2	997.823	0.0724342	0.998145	998	1099	1205	900	916	mmu:74383	Putative uncharacterized protein
Gk5	78.246	66.6971	0.230393	1	66	91	69	64	67	mmu:235533	Putative glycerol kinase 5
Tyw5	170.525	148.073	0.203672	0.994967	146	196	165	139	142	mmu:68736	tRNA wybutosine-synthesizing protein 5
Tyw3	95.8049	86.1752	0.152827	0.993106	84	108	63	87	104	mmu:209584	tRNA-yW synthesizing protein 3 homolog (S. cerevisiae)
Eml6	88.2078	99.1991	-0.169422	1	88	88	112	88	99	mmu:237711	Echinoderm microtubule-associated protein-like 6
Eml5	79.2217	84.0012	-0.0845144	0.999151	80	78	82	73	96	mmu:319670	Eml5 protein
Eml4	716.635	696.093	0.0419568	0.998042	741	687	772	650	674	mmu:78798	EMAP-like protein 4
Ehbp1	78.9756	68.4019	0.20737	1	73	85	70	68	67	mmu:216565	EH domain-binding protein 1
Tfdp1	2304.55	2189.37	0.0739647	0.999432	2440	2148	2579	2312	1729	mmu:21781	Transcription factor Dp-1
Tfdp2	777.268	746.068	0.0591064	0.998016	815	733	839	772	638	mmu:211586	Transcription factor Dp-2
Tyw1	459.17	437.234	0.0706219	1	433	485	499	416	404	mmu:100929	S-adenosyl-L-methionine-dependent tRNA 4-demethylwyosine synthase
Nutm1	5.49541	9.90796	-0.850361	0.982979	5	6	18	6	7	mmu:213765	NUT family member 1
2210404O09Rik	11.1314	7.95151	0.485335	0.997087	14	8	9	11	4	mmu:70081	Uncharacterized protein
Tsen15	162.188	131.811	0.299198	0.986947	184	138	153	116	129	mmu:66637	tRNA-splicing endonuclease subunit Sen15
Fam227a	39.2327	31.8729	0.299725	0.990056	43	35	41	39	17	mmu:75729	Protein Fam227a
B3gntl1	124.574	141.126	-0.179978	1	132	116	151	131	142	mmu:210004	UDP-GlcNAc:betaGal beta-1,3-N-acetylglucosaminyltransferase-like protein 1
Shcbp1	875.009	790.592	0.146364	0.995293	844	904	996	768	637	mmu:20419	SHC SH2 domain-binding protein 1
Pmm1	546.148	516.828	0.0796069	0.997478	486	608	514	460	572	mmu:29858	Phosphomannomutase 1
Pmm2	1063.51	1015.93	0.0660411	0.998965	1020	1105	1164	897	1004	mmu:54128	Phosphomannomutase 2
Ap1ar	1097.96	1116.34	-0.0239589	0.999593	1023	1173	1224	1040	1095	mmu:211556	AP1AR
Khdrbs1	2363.31	2398.78	-0.0214933	0.998843	2213	2513	2828	2321	2103	mmu:20218	KH domain-containing, RNA-binding, signal transduction-associated protein 1
Gla	2455.29	2459.68	-0.00257575	0.999059	2436	2464	2952	2383	2110	mmu:11605	Alpha-galactosidase A
Khdrbs2	1.52111	3.54204	-1.21945	1	2	1	6	1	4	mmu:170771	KH domain-containing, RNA-binding, signal transduction-associated protein 2
Caprin1	6957.74	6801.61	0.032744	0.998841	6731	7167	7945	6426	6178	mmu:53872	Caprin1 protein
Caprin2	59.6313	62.5678	-0.0693491	0.993612	73	45	72	80	37	mmu:232560	Caprin-2
Fam228b	68.266	61.9731	0.139525	1	71	65	59	64	62	mmu:207921	Protein FAM228B
Ngef	53.6439	44.47	0.270582	1	54	53	50	39	45	mmu:53972	Ephexin-1
Btf3l4	720.637	710.768	0.0198938	1	676	765	803	706	634	mmu:70533	Transcription factor BTF3 homolog 4
Gls	6093.27	6779.84	-0.154035	0.998114	6283	5860	8230	6414	5892	mmu:14660	Glutaminase kidney isoform, mitochondrial
Ngdn	249.422	218.376	0.191777	0.993499	203	298	215	213	225	mmu:68966	Neuroguidin EIF4E binding protein
Ccdc71l	573.2	571.932	0.00319501	0.997882	609	532	644	563	517	mmu:72123	Protein Ccdc71l
Rftn1	46.1789	63.5404	-0.460441	0.988579	48	44	69	49	73	mmu:76438	Raftlin
Mdc1	1109.61	1066.64	0.0569872	0.999018	1107	1107	1443	1011	802	mmu:240087	Mediator of DNA damage checkpoint protein 1
Ccdc74a	20.4254	12.8053	0.673623	0.975422	17	24	23	5	12	mmu:72315	Protein Ccdc74a
Emp3	3422.88	4069.4	-0.249603	0.462394	3520	3302	4779	3873	3647	mmu:13732	Epithelial membrane protein 3
Emp2	6794.43	6189.44	0.134545	0.999847	5717	7917	5646	5629	7154	mmu:13731	Xmp
Emp1	8383.38	9524.15	-0.184058	0.999695	8959	7725	11997	9358	7570	mmu:13730	Epithelial membrane protein 1
Pmp2	0.967215	2.88681	-1.57757	1	0	2	5	3	1	mmu:18857	Myelin P2 protein
Fam86	234.422	250.245	-0.0942364	0.997573	189	282	229	197	319	mmu:70511	Protein Eef2kmt
Gne	221.707	243.798	-0.137032	0.995076	185	260	269	246	219	mmu:50798	Bifunctional UDP-N-acetylglucosamine 2-epimerase/N-acetylmannosamine kinase
Rsu1	567.512	627.665	-0.145344	1	571	561	690	597	602	mmu:20163	Ras suppressor protein 1
Bola3	342.702	325.798	0.0729755	0.997071	339	345	427	283	282	mmu:78653	BolA-like protein 3
Bola2	341.7	324.597	0.0740778	0.997389	338	344	359	273	345	mmu:66162	BolA-like protein 2
Gns	4713.83	4447.68	0.0838481	0.999169	4255	5183	5288	3926	4237	mmu:75612	Putative uncharacterized protein
Gp5	6.63836	9.24618	-0.478032	0.982995	10	3	11	13	4	mmu:14729	Platelet glycoprotein V
Bola1	82.1233	88.4369	-0.106858	0.99556	80	84	85	73	106	mmu:69168	BolA-like protein 1
Papss1	370.487	349.02	0.0861122	1	359	381	399	332	322	mmu:23971	Putative uncharacterized protein
Papss2	9.32913	15.4629	-0.728993	0.974808	4	15	14	11	21	mmu:23972	Bifunctional 3'-phosphoadenosine 5'-phosphosulfate synthase 2
Trove2	2646.57	2828.55	-0.0959387	0.995576	2677	2601	3219	2786	2527	mmu:20822	60 kDa SS-A/Ro ribonucleoprotein
Aaas	853.898	735.222	0.215884	1	835	870	876	672	676	mmu:223921	Aladin
4833439L19Rik	979.335	969.717	0.0142384	0.998472	909	1050	1015	954	941	mmu:97820	Protein 4833439L19Rik
Rps28	367.12	390.622	-0.0895209	1	332	403	444	361	373	mmu:54127	40S ribosomal protein S28
Rps27	40.9562	36.7686	0.155608	0.99909	37	45	42	45	24	mmu:57294	40S ribosomal protein S27
Rps26	83.6796	85.3285	-0.0281528	1	83	84	77	88	89	mmu:27370	40S ribosomal protein S26
Pgbd1	5.0118	1.94727	1.36388	1	5	5	3	1	2	mmu:319207	Protein Pgbd1
Rps25	2298.59	2467.86	-0.10251	0.999112	2078	2524	2633	2668	2115	mmu:75617	40S ribosomal protein S25
Rps29	28.963	31.3043	-0.112147	1	26	32	39	31	25	mmu:20090	40S ribosomal protein S29
Rps20	643.51	611.917	0.0726266	0.998941	518	775	536	528	754	mmu:67427	40S ribosomal protein S20
Rps24	1524.33	1466.95	0.0553538	0.997874	1486	1558	1579	1372	1458	mmu:20088	40S ribosomal protein S24
Rps23	141.201	122.885	0.200442	0.994521	151	130	124	124	120	mmu:66475	40S ribosomal protein S23
Rps21	258.204	245.175	0.0747031	0.997583	274	240	173	303	246	mmu:66481	40S ribosomal protein S21
Mdh2	3569.12	3815.92	-0.096461	0.977665	3429	3702	4174	3534	3772	mmu:17448	Malate dehydrogenase, mitochondrial
Mdh1	1431.43	1435.38	-0.00398119	0.998784	1347	1515	1683	1404	1251	mmu:17449	Malate dehydrogenase, cytoplasmic
Igfbp4	18878.6	24603.6	-0.382118	0.987816	17970	19761	31890	20264	22691	mmu:16010	Insulin-like growth factor-binding protein 4
Igfbp5	17.2426	22.9545	-0.412799	0.985548	9	26	25	16	28	mmu:16011	Insulin-like growth factor-binding protein 5
Knstrn	700.721	713.3	-0.0256698	0.998041	701	697	919	595	655	mmu:51944	DNA segment, Chr 2, ERATO Doi 750, expressed, isoform CRA_c
Rps17	1438.04	1383.32	0.0559711	0.997949	1315	1563	1461	1309	1383	mmu:20068	40S ribosomal protein S17
Rps16	78.9489	79.0779	-0.00235425	0.998421	86	71	75	80	81	mmu:20055	MCG123443
Rps15	4085.93	3962.75	0.044165	0.999269	3672	4510	4303	3756	3858	mmu:20054	40S ribosomal protein S15
Bdh2	122.358	160.861	-0.394705	0.925515	124	120	205	166	118	mmu:69772	3-hydroxybutyrate dehydrogenase type 2
Rps14	5504.85	6405.85	-0.218687	0.999046	4787	6248	6413	6221	6539	mmu:20044	40S ribosomal protein S14
Rps19	3557.4	3475.23	0.0337175	0.999349	3646	3445	3635	3379	3414	mmu:20085	40S ribosomal protein S19
Rps18	102.689	107.85	-0.0707466	1	101	104	109	108	106	mmu:20084	40S ribosomal protein S18
Igfbp6	2097.09	2250.27	-0.101713	0.996944	2110	2073	2614	2254	1929	mmu:16012	Insulin-like growth factor-binding protein 6
Gpt	279.527	287.228	-0.039212	0.998338	289	268	338	245	285	mmu:76282	Alanine aminotransferase 1
Fibin	9.29398	12.2314	-0.396227	0.984756	3	16	9	4	23	mmu:67606	Fin bud initiation factor homolog
Rps13	67.3255	61.6927	0.126053	1	58	77	64	56	65	mmu:68052	40S ribosomal protein S13
Rps12	80.1537	69.7751	0.200057	0.993639	79	81	70	86	53	mmu:20042	40S ribosomal protein S12
Rps11	2772.15	2890.09	-0.0601078	0.999392	2425	3131	3033	2688	2952	mmu:27207	40S ribosomal protein S11
Rps10	309.932	240.97	0.363101	1	301	318	252	226	245	mmu:67097	40S ribosomal protein S10
Aacs	2051.42	1939.64	0.080839	0.999297	2228	1852	2093	2007	1732	mmu:78894	SUR5
Fam229b	49.9156	38.9086	0.359402	0.985659	58	41	36	44	36	mmu:66337	RIKEN cDNA 1700025K23, isoform CRA_a
Ndel1	2070.71	2017.83	0.0373232	0.999683	1965	2174	2347	1831	1916	mmu:83431	Nuclear distribution protein nudE-like 1
Lynx1	966.952	1155.57	-0.257086	0.989686	997	930	1440	1158	909	mmu:23936	Ly-6/neurotoxin-like protein 1
Lag3	1.55626	5.94922	-1.93462	1	3	0	7	8	3	mmu:16768	Lymphocyte activation gene 3 protein
LOC102639087	43.8579	53.7673	-0.293893	1	37	51	54	58	49	mmu:102639087	5E5 antigen-like
Grn	11218.4	10958	0.033884	0.999806	10173	12285	11555	10101	11237	mmu:14824	Granulins
Pms2	399.098	325.753	0.292967	1	375	423	350	310	319	mmu:18861	Pms2 protein
Fam3c	678.29	723.334	-0.0927583	0.995736	682	671	898	637	659	mmu:27999	Protein FAM3C
Fam3b	9794.88	0.707623	13.7568	0	6822	12936	0	1	1	mmu:52793	Protein FAM3B
Fam3a	321.468	304.691	0.0773306	1	299	344	342	265	311	mmu:66294	Protein FAM3A
Il6st	3112.8	3061.85	0.0238086	1	3022	3195	3364	2978	2873	mmu:16195	Interleukin-6 signal transductor
Pms1	173.065	205.95	-0.250975	0.983389	177	168	232	227	162	mmu:227099	Protein Pms1
1810043H04Rik	62.5597	52.8775	0.242581	1	60	65	63	55	42	mmu:208501	Protein 1810043H04Rik
BC037034	417.395	422.242	-0.016655	1	414	419	484	384	406	mmu:231807	Uncharacterized protein C7orf43 homolog
Paqr3	458.063	447.458	0.033795	0.998644	374	546	384	380	564	mmu:231474	Progestin and adipoQ receptor family member 3
Paqr4	91.3554	73.7416	0.309012	0.991414	95	87	117	66	45	mmu:76498	Progestin and adipoQ receptor family member 4
Ap1b1	1281.96	1264.85	0.0193798	1	1236	1325	1456	1232	1130	mmu:11764	AP-1 complex subunit beta-1
Paqr6	0.518753	3.4228	-2.72206	1	1	0	2	3	5	mmu:68957	Progestin and adipoQ receptor family member 6
Paqr7	132.636	148.093	-0.159024	0.994739	155	108	206	137	110	mmu:71904	Membrane progestin receptor alpha
Paqr8	16.6268	23.8532	-0.520674	0.981131	19	14	21	36	14	mmu:74229	Membrane progestin receptor beta
Pthlh	3.4204	5.31241	-0.635202	1	1	6	6	3	7	mmu:19227	Parathyroid hormone-related protein
Rps4x	6867.58	6935.02	-0.0140986	0.999569	6725	6987	7455	6358	7028	mmu:20102	40S ribosomal protein S4, X isoform
Gsn	2831.72	2614.49	0.115147	0.504615	2730	2927	2861	2588	2418	mmu:227753	Gelsolin
Gss	628.656	652.765	-0.0542934	0.997714	632	622	686	597	676	mmu:14854	Glutathione synthetase
Gsr	725.875	880.549	-0.278681	0.973505	770	675	894	904	840	mmu:14782	Glutathione reductase, mitochondrial
Mdm1	597.608	578.4	0.0471319	0.998729	643	546	752	624	385	mmu:17245	Mdm1 protein
AW554918	512.506	522.134	-0.0268507	0.997621	492	532	673	469	446	mmu:225289	Protein AW554918
AI118078	297.693	245.361	0.278919	1	283	312	256	220	260	mmu:244886	Transmembrane protein C15orf27 homolog
Mdm4	2201.98	1912.37	0.203436	0.999995	2136	2262	2138	1755	1868	mmu:17248	Protein Mdm4
Mdm2	7760.76	7415.75	0.0656051	0.996466	7618	7876	8239	7335	6761	mmu:17246	E3 ubiquitin-protein ligase Mdm2
Lgals3bp	608.935	600.694	0.0196568	1	580	637	692	544	577	mmu:19039	Galectin-3-binding protein
Fam21	3235.31	3074.7	0.0734613	0.990141	3178	3281	3499	2965	2810	mmu:28006	WASH complex subunit FAM21
Il6ra	277.838	381.479	-0.45736	0.982899	296	257	487	421	252	mmu:16194	IL-6 receptor (Mutated)
2610318N02Rik	4.87122	0.649965	2.90585	0.896617	1	9	1	0	1	mmu:70458	Putative uncharacterized protein
Smarcc2	2667.59	2534.04	0.0741029	0.997097	2491	2844	3024	2302	2340	mmu:68094	SWI/SNF complex subunit SMARCC2
Smarcc1	2307.01	2123.69	0.119451	0.94061	2290	2314	2412	2083	1910	mmu:20588	SWI/SNF complex subunit SMARCC1
Tmem203	71.0355	70.589	0.00909693	0.997319	81	60	87	62	65	mmu:227615	Putative uncharacterized protein
Scpep1	4664.31	4174.59	0.16003	0.997094	4222	5116	4274	4214	4024	mmu:74617	Putative uncharacterized protein
Tmem205	44.0336	41.017	0.102384	1	42	46	42	50	31	mmu:235043	Transmembrane protein 205
Tmem206	414.028	396.067	0.0639855	0.996932	387	441	407	354	426	mmu:66950	Putative uncharacterized protein
Tmem201	895.69	893.735	0.00315216	0.998576	827	965	941	754	987	mmu:230917	Transmembrane protein 201
Tmem202	14.0682	18.1675	-0.368924	1	15	13	16	17	21	mmu:73893	Transmembrane protein 202
Tmem208	462.37	465.802	-0.0106706	0.998085	469	453	511	486	405	mmu:66320	Transmembrane protein 208
Tmem209	1596.37	1516.12	0.0744055	0.997742	1568	1619	1855	1329	1410	mmu:72649	Transmembrane protein 209
1810024B03Rik	3.07737	5.60199	-0.864238	1	5	1	7	5	5	mmu:329509	Uncharacterized protein
Smarcb1	1082.08	1042.93	0.0531569	0.997843	984	1182	1185	950	1010	mmu:20587	SWI/SNF-related matrix-associated actin-dependent regulator of chromatin subfamily B member 1
Tmem214	1011.96	1073.58	-0.085278	0.996148	929	1096	1230	960	1049	mmu:68796	Transmembrane protein 214
Tmem216	71.0973	89.0279	-0.324462	0.985949	69	73	93	70	104	mmu:68642	Transmembrane protein 216
Pmvk	156.579	157.744	-0.0106925	0.997667	162	150	168	174	132	mmu:68603	Phosphomevalonate kinase
Tmem212	20.2932	25.1047	-0.306959	0.988105	27	13	30	29	17	mmu:208613	Transmembrane protein 212
Tmem218	112.3	109.04	0.042492	1	113	111	137	94	100	mmu:66279	Transmembrane protein 218
Tmem219	150.319	167.618	-0.157152	1	149	151	176	152	175	mmu:68742	Insulin-like growth factor-binding protein 3 receptor
AA415398	31.6974	34.9172	-0.139572	1	35	28	32	33	39	mmu:433752	expressed sequence AA415398
1700001P01Rik	8.19462	8.1297	0.0114748	0.983587	13	3	18	7	1	mmu:72215	Uncharacterized protein C17orf98 homolog
Smarca4	2493.24	2498.81	-0.00322315	0.999022	2346	2639	3050	2271	2250	mmu:20586	Transcription activator BRG1
Arhgap9	339.203	350.235	-0.0461759	0.999081	322	356	410	293	355	mmu:216445	ArhGAP9
Bdnf	625.913	576.324	0.119082	0.994992	609	641	713	552	483	mmu:12064	Brain-derived neurotrophic factor transcript variant 5
LOC102640043	12.0986	16.9684	-0.488008	1	14	10	18	22	11	mmu:102640043	uncharacterized LOC102640043
Smarca5	3571.82	3380.25	0.07953	0.999012	3671	3448	3814	3386	2991	mmu:93762	Putative uncharacterized protein
Arhgap8	13.444	6.0108	1.16133	1	11	16	12	5	2	mmu:73167	Putative uncharacterized protein
Arhgap5	4100.02	3920.62	0.0645497	0.998104	3894	4301	4194	3638	3947	mmu:11855	Rho GTPase activating protein 5
Arhgap6	5.60085	5.89682	-0.0742925	1	8	3	8	5	5	mmu:11856	Rho GTPase activating protein 6, isoform CRA_c
Arhgap4	5.0821	4.12779	0.300054	1	7	3	2	5	5	mmu:171207	Protein Arhgap4
Arhgap1	732.095	823.737	-0.170154	0.995248	658	808	909	692	878	mmu:228359	Rho GTPase-activating protein 1
Tmem222	478.399	501.714	-0.0686501	0.997268	471	484	531	551	425	mmu:52174	Transmembrane protein 222
Nphp1	372.008	355.737	0.0645208	1	361	382	418	313	344	mmu:53885	Nephrocystin 1 variant 1
Tmem223	99.0313	90.713	0.126575	0.999971	107	90	100	79	94	mmu:66836	Transmembrane protein 223
Ccbl1	63.1487	54.7776	0.205167	1	63	63	55	56	53	mmu:70266	Kynurenine--oxoglutarate transaminase 1
Nphp4	355.1	311.076	0.190959	1	334	376	358	306	275	mmu:260305	Nephrocystin-4
Mdn1	4731	4326.74	0.128864	0.999616	4303	5167	4114	3907	4890	mmu:100019	Midasin
Ccbl2	73.6124	86.4489	-0.231899	0.99475	58	90	88	85	86	mmu:229905	Kynurenine--oxoglutarate transaminase 3
Aak1	1984.88	1902.17	0.0614004	0.998845	2027	1930	2242	1899	1610	mmu:269774	AP2-associated protein kinase 1
Nphp3	108.308	155.784	-0.5244	0.941482	82	136	203	117	154	mmu:74025	Nephrocystin-3
Tax1bp3	86.5896	126.263	-0.544162	0.683391	97	75	150	134	98	mmu:76281	Tax1-binding protein 3
LOC102640032	18.5964	34.9708	-0.91113	1	20	17	37	33	35	mmu:102640032	uncharacterized LOC102640032
Tax1bp1	5021.24	4685.13	0.0999544	0.984003	4897	5130	5519	4485	4159	mmu:52440	Tax1-binding protein 1 homolog
LOC102639050	188.039	188.565	-0.00402908	0.997747	204	170	210	185	173	mmu:102639050	uncharacterized LOC102639050
Adrb2	58.7344	63.5378	-0.113408	0.993017	75	41	81	45	67	mmu:11555	Beta-2 adrenoceptor
Tmem220	34.01	35.1557	-0.0477995	0.999926	32	36	28	34	42	mmu:338369	Transmembrane protein 220
Tmem236	4.07974	4.84197	-0.247118	0.990601	6	2	8	1	6	mmu:625286	Transmembrane protein 236
Tmem237	510.387	533.324	-0.063421	0.997143	473	548	662	517	439	mmu:381259	Transmembrane protein 237
Dus4l	246.801	225.136	0.132555	0.995167	211	284	202	236	232	mmu:71916	tRNA-dihydrouridine(20a/20b) synthase [NAD(P)+]-like
Tmem238	108.703	87.2168	0.31772	1	107	110	87	86	88	mmu:664968	Transmembrane protein 238
Bpnt1	785.473	719.288	0.126991	0.989845	787	780	790	735	640	mmu:23827	3'(2'),5'-bisphosphate nucleotidase 1
Rfpl4b	1.00236	3.18954	-1.66995	0.984359	1	1	6	0	4	mmu:215919	MCG1377
Ngrn	424.8	375.938	0.17629	0.987815	377	474	406	334	390	mmu:83485	Neugrin
Tmem234	836.675	770.422	0.119018	0.993637	744	932	879	722	723	mmu:76799	Transmembrane protein 234
Tmem235	42.9258	37.0752	0.211388	1	38	48	49	38	26	mmu:546519	Transmembrane protein 235
Dip2a	862.022	1037.18	-0.266864	0.00238253	846	875	1225	1007	904	mmu:64451	Disco-interacting protein 2 homolog A
Dip2b	1412.49	1476.12	-0.0635738	1	1386	1434	1663	1361	1425	mmu:239667	DIP2 disco-interacting protein 2 homolog B (Drosophila)
Psg17	106.399	103.808	0.035575	0.995065	124	87	111	114	87	mmu:26437	Pregnancy specific glycoprotein 17
Sec24c	1491.18	1452.36	0.0380622	0.998635	1341	1645	1702	1266	1420	mmu:218811	Protein Sec24c
Sec24d	1578.41	1674.52	-0.0852774	0.999615	1291	1879	1682	1239	2089	mmu:69608	Protein Sec24d
Psg19	6.42748	16.8584	-1.39114	1	4	9	20	18	13	mmu:26439	Pregnancy-specific glycoprotein
Dip2c	78.9756	61.7687	0.354531	1	73	85	75	45	67	mmu:208440	Dip2c protein
Sec24a	1641.41	1527.21	0.104037	0.987241	1515	1769	1774	1399	1439	mmu:77371	Protein transport protein Sec24A
Sec24b	2124.2	2076.53	0.0327422	0.998738	2097	2143	2456	1858	1964	mmu:99683	Protein Sec24b
0610007P14Rik	435.157	571.088	-0.392178	0.000422244	424	445	598	588	528	mmu:58520	Protein 0610007P14Rik
Fam222a	4.90637	0.884516	2.47169	0.888552	2	8	3	0	0	mmu:433940	Protein FAM222A
Tmem230	223.65	216.568	0.0464228	1	199	249	251	210	193	mmu:70612	Transmembrane protein 230
Tmem231	398.782	408.605	-0.0351045	1	366	432	433	392	402	mmu:234740	Transmembrane protein 231
Fam222b	38.3976	35.2564	0.123129	1	33	44	44	34	29	mmu:216971	Protein FAM222B
Dus3l	395.485	365.67	0.113081	0.995905	341	452	430	312	363	mmu:224907	Dus3l protein
Tmem243	176.494	145.556	0.27805	0.991974	192	159	164	174	101	mmu:652925	Uncharacterized protein
Psen1	951.173	891.734	0.0930936	0.996745	837	1069	994	840	852	mmu:19164	Presenilin-1
Psen2	164.73	162.802	0.0169827	1	160	169	192	131	169	mmu:19165	Presenilin-2
Tmem245	1966.49	2018.72	-0.0378179	1	1903	2025	2329	1904	1861	mmu:242474	Transmembrane protein 245
Sec23b	1856.63	1856.51	9.46436e-05	0.999392	1598	2125	1940	1608	2021	mmu:27054	Protein transport protein Sec23B
Mdp1	172.257	190.717	-0.146867	1	154	191	222	172	182	mmu:67881	Magnesium-dependent phosphatase 1
Bdp1	1544.37	1442.11	0.0988301	1	1492	1593	1601	1399	1343	mmu:544971	Bdp1 protein
Gyg	1307.93	1234.85	0.0829574	0.996939	1177	1442	1375	1130	1214	mmu:27357	Glycogenin-1
Sec23a	855.78	844.741	0.0187306	0.998236	806	905	966	716	866	mmu:20334	Protein transport protein Sec23A
Gyk	10.1642	5.78022	0.8143	0.97388	14	6	4	6	7	mmu:14933	Glycerol kinase
Tmem240	29.3412	24.6264	0.252724	0.991154	23	36	32	30	13	mmu:381582	Transmembrane protein 240
Rcbtb2	212.782	199.238	0.0948808	1	220	204	239	188	176	mmu:105670	RCC1 and BTB domain-containing protein 2
Tmem241	236.522	285.868	-0.273375	1	235	237	325	250	287	mmu:338363	6030446N20Rik protein
Rcbtb1	952.077	844.14	0.173595	1	904	999	973	784	791	mmu:71330	RCC1 and BTB domain-containing protein 1
Tmem242	184.18	180.974	0.0253345	0.997141	163	206	214	144	189	mmu:70544	Transmembrane protein 242
Tmem258	150.17	156.347	-0.0581575	0.998775	131	170	193	132	149	mmu:69038	Transmembrane protein 258
Tmem259	1590.38	1403.66	0.180173	0.0757459	1549	1627	1662	1253	1329	mmu:216157	Membralin
Tmem256	296.242	266.837	0.150818	1	283	309	293	253	257	mmu:69186	Transmembrane protein 256
Sec22c	393.7	400.786	-0.0257364	0.999977	359	429	481	374	358	mmu:215474	Vesicle-trafficking protein SEC22c
Lap3	927.316	882.114	0.0720961	0.997949	915	936	979	791	886	mmu:66988	Cytosol aminopeptidase
Sec22a	339.73	271.918	0.321216	1	337	341	326	265	232	mmu:317717	SEC22 vesicle trafficking protein-like A (S. cerevisiae), isoform CRA_a
Sec22b	654.225	632.471	0.0487877	0.997796	644	662	690	525	687	mmu:20333	Vesicle-trafficking protein SEC22b
LOC102640003	24.7511	6.24669	1.98633	0.013042	30	19	8	7	4	mmu:102640003	uncharacterized LOC102640003
Hdhd2	185.631	178.195	0.0589751	0.996483	163	209	236	156	151	mmu:76987	Haloacid dehalogenase-like hydrolase domain-containing protein 2
Hdhd3	80.3646	88.7721	-0.143545	0.99975	85	75	102	96	70	mmu:72748	Haloacid dehalogenase-like hydrolase domain-containing protein 3
Qtrtd1	678.573	647.62	0.0673557	0.997488	635	722	615	670	648	mmu:106248	Queuine tRNA-ribosyltransferase subunit QTRTD1
Tmem251	549.1	495.082	0.149401	0.991584	570	524	543	502	445	mmu:320351	Transmembrane protein 251
Fam220a	356.718	337.725	0.0789375	1	325	389	387	311	321	mmu:67238	Putative uncharacterized protein
Fmnl1	369.168	455.023	-0.301662	1	349	389	517	396	459	mmu:57778	Formin-like protein 1
Fmnl2	52.7118	43.896	0.264035	0.994768	55	50	60	28	46	mmu:71409	Formin-like protein 2
Fmnl3	1203.65	1182.96	0.0250162	0.998882	1127	1280	1419	1081	1080	mmu:22379	Formin-like protein 3
Erbb2	341.849	409.755	-0.261404	0.750794	356	325	474	365	398	mmu:13866	Receptor tyrosine-protein kinase erbB-2
Erbb3	115.993	122.98	-0.0843951	1	108	124	141	103	127	mmu:13867	EGF-like growth factor receptor ErbB3 extracellular domain
D130043K22Rik	8.67822	8.19659	0.0823767	0.990829	13	4	11	7	7	mmu:210108	Protein D130043K22Rik
Aamp	988.523	998.997	-0.0152054	0.998496	909	1069	1097	904	1005	mmu:227290	Protein Aamp
Ncbp1	1804.3	1722.6	0.066853	0.998401	1719	1887	1705	1739	1709	mmu:433702	Putative uncharacterized protein
Ncbp2	431.631	365.247	0.240927	1	420	442	405	371	324	mmu:68092	Nuclear cap-binding protein subunit 2
Cd200r1	5.60085	11.7505	-1.069	0.950712	8	3	11	6	18	mmu:57781	Cell surface glycoprotein CD200 receptor 1
Cd200r3	16.7941	11.732	0.517504	0.98302	10	24	23	8	6	mmu:74603	Cell surface glycoprotein CD200 receptor 3
Tmem261	119.87	134.613	-0.167345	1	122	117	141	136	127	mmu:66928	Transmembrane protein 261
Fam221a	9.09154	9.14139	-0.00788898	1	11	7	13	7	8	mmu:231946	Protein FAM221A
Tmem260	225.601	259.451	-0.201688	0.985058	227	223	323	213	251	mmu:218989	Transmembrane protein 260
Wdr60	374.593	382.357	-0.0295932	0.99792	352	397	444	398	313	mmu:217935	Putative uncharacterized protein
Ap1s3	125.225	145.708	-0.218559	0.988803	123	127	199	124	122	mmu:252903	AP-1 complex subunit sigma-3
Ap1s1	1430.25	1440.45	-0.010259	0.999194	1396	1460	1597	1447	1294	mmu:11769	AP-1 complex subunit sigma-1A
Acot6	89.7289	82.0984	0.128218	1	90	89	78	78	89	mmu:217700	Acyl-CoA thioesterase 6
Ap1s2	893.849	922.453	-0.0454444	0.998877	981	796	1146	934	719	mmu:108012	AP-1 complex subunit sigma-2
Aar2	588.712	564.278	0.061156	1	555	622	636	551	514	mmu:68295	Protein AAR2 homolog
Acot2	412.517	416.336	-0.013294	0.998627	344	484	348	346	540	mmu:171210	Acyl-CoA thioesterase 2
Acot1	25.9644	22.4853	0.207551	0.989927	37	14	33	11	25	mmu:26897	Acyl-coenzyme A thioesterase 1
Rtcb	955.701	911.388	0.0684939	0.997699	842	1073	1010	832	902	mmu:28088	tRNA-splicing ligase RtcB homolog
Acot8	154.328	162.745	-0.076606	1	153	155	180	158	152	mmu:170789	Acyl-coenzyme A thioesterase 8
Rtca	542.453	571.046	-0.0741085	0.996982	546	536	670	574	482	mmu:66368	Protein Rtca
Wdr59	138.388	167.683	-0.277025	1	126	151	186	168	151	mmu:319481	WD repeat domain 59, isoform CRA_b
Acot7	1684.43	1681.97	0.00210086	1	1583	1785	1896	1601	1573	mmu:70025	Cytosolic acyl coenzyme A thioester hydrolase
LOC102640101	41.5453	38.2115	0.120677	1	40	43	36	39	39	mmu:102640101	uncharacterized LOC102640101
Acot9	1994.68	2015.75	-0.0151542	0.998879	1907	2079	2123	1952	1976	mmu:56360	Acyl-coenzyme A thioesterase 9, mitochondrial
LOC102639105	0.483607	4.06224	-3.07037	0.968028	0	1	3	7	2	mmu:102639105	nuclear autoantigen Sp-100-like
Wdr54	173.33	157.317	0.139846	1	157	190	200	143	135	mmu:75659	WD repeat-containing protein 54
Wdr55	474.408	460.237	0.0437495	1	440	509	506	421	458	mmu:67936	Wdr55 protein
Pram1	3.4204	4.76853	-0.479379	0.977525	1	6	9	6	0	mmu:378460	PML-RAR alpha-regulated adaptor molecule 1
LOC102640107	5.46027	12.8669	-1.23662	1	4	7	16	7	16	mmu:102640107	collagen alpha-3(IV) chain-like
Wdr53	74.3504	71.4602	0.0572019	0.99404	79	69	77	95	43	mmu:68980	WD repeat-containing protein 53
2610034B18Rik	1226.44	1160.5	0.0797351	0.998242	1225	1222	1411	1164	941	mmu:70420	Arpin
Ptgs1	12020.3	11654	0.0446514	0.997779	11511	12508	12710	11047	11299	mmu:19224	Prostaglandin G/H synthase 1
Ptgs2	34801.2	34773.4	0.00115285	0.999979	33569	35953	29013	34479	39607	mmu:19225	Prostaglandin G/H synthase 2
Sec31a	4403.57	4235.71	0.0560682	0.99947	4027	4786	4699	3639	4414	mmu:69162	Sec31a protein
Sec31b	53.0197	44.0335	0.267926	1	50	56	51	47	35	mmu:240667	Protein transport protein Sec31B
Trappc4	508.391	573.666	-0.174272	1	485	531	609	571	543	mmu:60409	Putative uncharacterized protein
5031439G07Rik	1659.37	1730.06	-0.0601835	0.999371	1792	1509	2005	1885	1336	mmu:223739	Protein 5031439G07Rik
Trappc5	316.149	278.675	0.182019	1	299	333	308	269	262	mmu:66682	Trafficking protein particle complex subunit 5
Wdr47	552.732	582.392	-0.075409	0.996808	522	583	721	492	553	mmu:99512	WD repeat-containing protein 47
Trappc2	130.377	148.738	-0.190079	1	132	128	184	126	141	mmu:66226	Trafficking protein particle complex 2
Wdr48	1032.41	1039.46	-0.00980779	1	1002	1060	1242	965	938	mmu:67561	WD repeat-containing protein 48
Trappc3	635.945	650.238	-0.0320656	0.998555	633	636	788	570	611	mmu:27096	Trafficking protein particle complex subunit 3
Trappc1	271.824	288.334	-0.0850658	0.996417	290	251	377	281	220	mmu:245828	Trafficking protein particle complex 1, isoform CRA_a
Wdr43	309.309	305.592	0.0174416	0.997386	242	380	314	294	308	mmu:72515	Wrd43 protein
Wdr44	28.4794	40.6068	-0.511802	1	26	31	43	48	31	mmu:72404	WD repeat-containing protein 44
Wdr45	478.004	438.973	0.122889	1	446	510	488	412	422	mmu:54636	WD repeat domain phosphoinositide-interacting protein 4
Wdr46	555.512	517.467	0.102351	0.996403	491	622	526	482	542	mmu:57315	Putative WD repeat domain 46 isoform 1
Stxbp3a	498.411	554.685	-0.154332	1	490	505	601	545	522	mmu:20912	Syntaxin-binding protein 3-1
Wdr41	110.532	126.798	-0.198059	0.99632	104	117	118	124	136	mmu:218460	Wdr41 protein
Trappc8	2054.06	2135.39	-0.0560241	0.997513	2069	2028	2437	2058	1947	mmu:75964	Protein Trappc8
Trappc9	341.243	316.364	0.109215	1	325	357	371	293	292	mmu:76510	Trafficking protein particle complex subunit 9
Dbndd2	27.2043	41.6527	-0.614572	0.987435	31	23	50	30	46	mmu:52840	Dysbindin domain-containing protein 2
Lat2	359.171	313.487	0.196265	1	326	393	354	291	300	mmu:56743	Linker for activation of T-cells family member 2
Wdr81	881.172	913.132	-0.0513997	1	868	891	985	877	883	mmu:192652	WD repeat-containing protein 81
Ptgr1	211.147	230.404	-0.125917	1	201	221	269	208	219	mmu:67103	Ltb4dh protein
Wdr82	249.667	274.073	-0.134558	0.994831	265	232	291	248	284	mmu:77305	WD repeat-containing protein 82
Ptgr2	893.201	811.847	0.137776	0.981368	880	903	911	711	824	mmu:77219	Prostaglandin reductase 2
Stk17b	1006.97	1123.31	-0.157743	0.993647	1021	987	1421	1030	961	mmu:98267	Serine/threonine-protein kinase 17B
Lars	4548.26	4258.99	0.0948044	0.999777	3906	5215	4063	3695	4952	mmu:107045	MKIAA1352 protein
Fcrlb	4.56334	3.00738	0.601582	1	6	3	3	3	3	mmu:435653	Fc receptor-like B
Ears2	202.433	230.391	-0.186638	0.995761	187	218	211	192	283	mmu:67417	MKIAA1970 protein
Phf14	1000.54	1051.14	-0.0711712	0.997061	1017	978	1192	1046	932	mmu:75725	PHD finger protein 14, isoform CRA_a
Phf13	635.112	534.816	0.247967	0.658103	568	704	602	515	495	mmu:230936	Putative uncharacterized protein
Aars	10486.3	8852.09	0.244414	0.98039	9542	11448	9326	8129	9115	mmu:234734	Alanine--tRNA ligase, cytoplasmic
Phf19	122.112	188.371	-0.625367	1	117	127	225	185	160	mmu:74016	PHD finger protein 19
Phf12	793.809	696.46	0.188752	1	749	838	802	633	667	mmu:268448	PHD finger protein 12
Necab3	11.5096	13.3215	-0.210925	0.986278	11	12	26	10	6	mmu:56846	N-terminal EF-hand calcium-binding protein 3
Phf10	260.157	248.724	0.0648338	1	247	273	252	248	245	mmu:72057	PHD finger protein 10
Wdr76	549.602	444.545	0.306056	0.987959	543	554	527	505	313	mmu:241627	WD repeat-containing protein 76
Wdr77	1411.27	1274.81	0.146711	0.858324	1324	1498	1423	1172	1245	mmu:70465	Methylosome protein 50
Wdr78	108.185	98.313	0.138042	0.996148	106	110	126	104	69	mmu:242584	WD repeat-containing protein 78
Wdr73	359.533	354.81	0.0190744	0.997913	295	427	364	283	416	mmu:71968	WD repeat-containing protein 73
Wdr74	364.861	378.029	-0.0511525	0.997786	309	423	347	351	428	mmu:107071	Putative uncharacterized protein
C230052I12Rik	394.008	349.096	0.174599	0.987385	354	435	411	298	346	mmu:101831	Fanconi anemia-associated protein of 24 kDa
Wdr75	1357.82	1345.61	0.0130313	0.999069	1248	1469	1319	1211	1492	mmu:73674	Protein Wdr75
Bach1	751.305	882.276	-0.23183	1	723	778	985	862	811	mmu:12013	Transcription regulator protein BACH1
Cenpc1	1123.97	1247.15	-0.150032	1	1089	1156	1435	1152	1177	mmu:12617	Centromere protein C
Wdr70	159.472	156.128	0.0305744	1	148	171	178	154	139	mmu:545085	MCG115964
Lrrcc1	597.794	691.171	-0.209394	0.932534	607	585	829	675	588	mmu:71710	Leucine-rich repeat and coiled-coil domain-containing protein 1
Swi5	686.935	633.255	0.117387	1	639	735	751	584	580	mmu:72931	DNA repair protein SWI5 homolog
Pgam5	1055.05	1068.38	-0.0181017	0.998504	1082	1021	1220	1006	997	mmu:72542	Pgam5 protein
Wdr5b	70.8246	62.2507	0.18616	0.993632	75	66	90	58	43	mmu:69544	WD repeat-containing protein 5B
Zfp202	264.053	246.971	0.0964814	0.995801	234	295	222	252	261	mmu:80902	Protein Zfp202
Nyap1	603.59	598.99	0.0110362	0.998001	538	671	633	519	646	mmu:243300	Neuronal tyrosine-phosphorylated phosphoinositide-3-kinase adapter 1
Dctpp1	149.625	149.728	-0.000997549	0.995873	143	156	214	142	103	mmu:66422	dCTP pyrophosphatase 1
Tm4sf19	26.0614	24.1731	0.108514	1	26	26	28	24	21	mmu:277203	Tm4sf19 protein
Phf23	1155.18	1233.47	-0.0946128	0.995428	1110	1198	1375	1112	1228	mmu:78246	PHD finger protein 23
Pgam1	984.803	1011.91	-0.0391773	0.998245	927	1042	1059	1050	928	mmu:18648	MCG113582
Zfp207	3407.01	3349.31	0.0246443	1	3261	3547	3794	3188	3117	mmu:22680	BUB3-interacting and GLEBS motif-containing protein ZNF207
Phf20	1338.38	1410.4	-0.0756142	1	1259	1417	1565	1320	1362	mmu:228829	PHD finger protein 20
Rtf1	719.846	718.987	0.00172096	1	681	758	797	689	679	mmu:76246	RNA polymerase-associated protein RTF1 homolog
Ncaph	651.043	674.171	-0.0503622	0.997718	636	664	811	665	565	mmu:215387	Condensin complex subunit 2
Wdr61	494.666	449.418	0.138396	1	466	523	532	428	399	mmu:66317	WD repeat domain 61, isoform CRA_c
Wdr62	786.353	698.389	0.171147	1	757	814	827	677	608	mmu:233064	WD repeat-containing protein 62
Nyap2	9.09154	20.2929	-1.15838	0.943813	11	7	40	9	15	mmu:241134	Neuronal tyrosine-phosphorylated phosphoinositide-3-kinase adapter 2
Ncapg	1379.71	1448.26	-0.0699606	0.997451	1389	1363	1741	1389	1254	mmu:54392	Ncapg protein
Tiprl	771.292	807.039	-0.0653615	0.997696	700	844	853	763	807	mmu:226591	TIP41-like protein
Tomm70a	1833.78	1734.74	0.0800972	0.997564	1732	1934	1938	1504	1783	mmu:28185	Putative uncharacterized protein
Rps12l2	14.587	11.9037	0.293268	1	16	13	14	14	8	mmu:671641	ribosomal protein S12-like 2
Isoc1	885.314	934.859	-0.0785601	0.997069	862	906	1027	835	951	mmu:66307	Isochorismatase domain-containing protein 1
Zfp212	24.9887	24.1915	0.0467793	1	23	27	28	17	28	mmu:232784	Protein Zfp212
Wdr18	489.662	454.786	0.1066	1	475	503	526	415	432	mmu:216156	WD repeat-containing protein 18
Zfp213	208.227	195.969	0.0875309	0.996214	228	186	242	147	205	mmu:449521	Zinc finger protein 213
Wdr19	476.605	453.339	0.0722032	1	475	476	527	402	440	mmu:213081	WD repeat-containing protein 19
Hal	22.5707	22.8823	-0.0197817	1	23	22	32	18	20	mmu:15109	Histidine ammonia-lyase
4930550C14Rik	4.97666	4.96254	0.00409799	1	4	6	6	1	8	mmu:75311	4930550C14Rik protein
Wasl	2592.3	2454.8	0.0786282	1	2454	2728	2843	2281	2288	mmu:73178	Wasl protein
Zfp217	566.394	575.602	-0.023266	0.997808	608	519	648	561	526	mmu:228913	Zinc finger protein 217
Wdr16	3.45554	4.42392	-0.356413	0.997061	2	5	9	2	3	mmu:71860	WD repeat domain 16
[truncated: 10,620 more rows]
